# Supplementary material for: Andean surface uplift constrained by radiogenic isotopes of arc lavas
Source: Nat Commun. 2018 Mar 6;9:969. doi: 10.1038/s41467-018-03173-4 (PMC5840411; doi:10.1038/s41467-018-03173-4)
Supplement: Supplementary file 3 — Supplementary Data 1 [file 41467_2018_3173_MOESM3_ESM.xlsx]

## Sheet: Quaternary
Scott et al. Supplementary Data 1. Compilation of Quaternary frontal arc lava Sr- and Nd- radiogenic isotope compositions.
Ref	Sample	Age (Ma)	Geological Age	Volcano	Location/Unit	Rock type	Composition	Long	Lat	SiO2	87Sr/86Sr	Normalised 87Sr/86Sr	143Nd/144Nd	Normalised 143Nd/144Nd
Beguelin et al. (2015)	PB12016	0.17	Quaternary	Yanaurcu	Ñagñaro Dome, Yanaurcu Volc.	Lava	Andesite	-78.3299	0.514049	58.9066	0.704041	0.704041	0.512898	0.512898
Beguelin et al. (2015)	PB12017	0.17	Quaternary	Yanaurcu	Ñagñaro Dome, Yanaurcu Volc.	Lava	Andesite	-78.3265	0.513731	59.6684	0.70404	0.70404	0.512896	0.512896
Beguelin et al. (2015)	PB12013	0.17	Quaternary	Yanaurcu	Ñagñaro Dome, Yanaurcu Volc.	Lava	Andesite	-78.3317	0.512115	59.6902	0.70403	0.70403	0.512901	0.512901
Beguelin et al. (2015)	PB12014	0.17	Quaternary	Yanaurcu	Ñagñaro Dome, Yanaurcu Volc.	Lava	Andesite	-78.3317	0.512115	59.3922	0.704047	0.704047	0.512897	0.512897
Beguelin et al. (2015)	PB12015	0.17	Quaternary	Yanaurcu	Ñagñaro Dome, Yanaurcu Volc.	Lava	Andesite	-78.3317	0.512115	59.8018	0.70403	0.70403	0.512905	0.512905
Beguelin et al. (2015)	PB12028	0.17	Quaternary	Yanaurcu	Ñagñaro Dome, Yanaurcu Volc.	Lava	Andesite	-78.3251	0.509953	59.6564	0.704039	0.704039	0.512885	0.512885
Beguelin et al. (2015)	PB12005	0.17	Quaternary	Yanaurcu	Ñagñaro Dome, Yanaurcu Volc.	Lava	Andesite	-78.3313	0.50597	59.1729	0.704047	0.704047	0.5129	0.5129
Beguelin et al. (2015)	PB12002	0.06	Quaternary	Yanaurcu	Cerro Negro Group, Yanaurcu Volc.	Lava	Andesite	-78.3452	0.49513	61.1755	0.703958	0.703958	0.512933	0.512933
Beguelin et al. (2015)	PB12001	0.06	Quaternary	Yanaurcu	Cerro Negro Group, Yanaurcu Volc.	Lava	Andesite	-78.3455	0.494706	61.1072	0.703953	0.703953	0.512909	0.512909
Beguelin et al. (2015)	PB12008	0.06	Quaternary	Yanaurcu	Cerro Negro Group, Yanaurcu Volc.	Lava	Andesite	-78.3391	0.491232	59.8911	0.703976	0.703976	0.512917	0.512917
Beguelin et al. (2015)	PB12037	0.06	Quaternary	Yanaurcu	Cerro Negro Group, Yanaurcu Volc.	Lava	Andesite	-78.3223	0.490657	60.4019	0.703987	0.703987	0.512914	0.512914
Beguelin et al. (2015)	PB12039	0.06	Quaternary	Yanaurcu	Cerro Negro Group, Yanaurcu Volc.	Lava	Andesite	-78.3392	0.490356	60.5502	0.703977	0.703977	0.512907	0.512907
Beguelin et al. (2015)	PB12010	0.06	Quaternary	Yanaurcu	Cerro Negro Group, Yanaurcu Volc.	Lava	Andesite	-78.3415	0.488776	61.0088	0.703955	0.703955	0.512928	0.512928
Beguelin et al. (2015)	PB12009	0.06	Quaternary	Yanaurcu	Cerro Negro Group, Yanaurcu Volc.	Lava	Andesite	-78.3369	0.487481	61.7886	0.703953	0.703953	0.512925	0.512925
Beguelin et al. (2015)	PB12034	0.06	Quaternary	Yanaurcu	Cerro Negro Group, Yanaurcu Volc.	Lava	Andesite	-78.3229	0.482731	60.5853	0.703988	0.703988	0.512899	0.512899
Beguelin et al. (2015)	PB12020	0.06	Quaternary	Yanaurcu	Cerro Negro Group, Yanaurcu Volc.	Lava	Andesite	-78.3345	0.478208	60.7443	0.703987	0.703987	0.512936	0.512936
Beguelin et al. (2015)	PB12022	0.06	Quaternary	Yanaurcu	Cerro Negro Group, Yanaurcu Volc.	Lava	Andesite	-78.3423	0.477795	61.9364	0.703946	0.703946	0.51292	0.51292
Beguelin et al. (2015)	PB12019	0.06	Quaternary	Yanaurcu	Cerro Negro Group, Yanaurcu Volc.	Lava	Andesite	-78.3305	0.477185	61.19	0.703982	0.703982	0.512927	0.512927
Bryant et al. (2006)	Imb-1		Quaternary	Imbabura	Imbabura		andesite	-78.183	0.258	59.84	0.704081	0.704081	0.512902	0.512902
Bryant et al. (2006)	Imb-11		Quaternary	Imbabura	Imbabura		andesite	-78.183	0.258	59.3	0.704065	0.704065	0.512926	0.512926
Bryant et al. (2006)	Imb-26		Quaternary	Imbabura	Imbabura		andesite	-78.183	0.258	60.18	0.70412	0.70412	0.512876	0.512876
Bryant et al. (2006)	Imb-28		Quaternary	Imbabura	Imbabura		andesite	-78.183	0.258	60.9	0.70406	0.70406	0.512915	0.512915
Bryant et al. (2006)	Imb-29		Quaternary	Imbabura	Imbabura		andesite	-78.183	0.258	60.26	0.704109	0.704109	0.512889	0.512889
Bryant et al. (2006)	Imb-3		Quaternary	Imbabura	Imbabura		andesite	-78.183	0.258	59.42	0.70408	0.70408	0.512907	0.512907
Bryant et al. (2006)	Imb-30		Quaternary	Imbabura	Imbabura		andesite	-78.183	0.258	58.67	0.704199	0.704199	0.512824	0.512824
Bryant et al. (2006)	Imb-36		Quaternary	Imbabura	Imbabura		andesite	-78.183	0.258	60.09	0.704015	0.704015	0.512905	0.512905
Bryant et al. (2006)	Imb-38		Quaternary	Imbabura	Imbabura		andesite	-78.183	0.258	59.13	0.704246	0.704246	0.512817	0.512817
Bryant et al. (2006)	Imb-45		Quaternary	Imbabura	Imbabura		andesite	-78.183	0.258	61.7	0.704022	0.704022	0.512898	0.512898
Bryant et al. (2006)	Pul-11		Quaternary	Pululagua	Pululagua		andesite	-78.463	0.038	61.91	0.704139	0.704139	0.512917	0.512917
Bryant et al. (2006)	Pul-4		Quaternary	Pululagua	Pululagua		dacite	-78.463	0.038	63.28	0.704139	0.704139	0.512954	0.512954
Bryant et al. (2006)	Pul-7		Quaternary	Pululagua	Pululagua		dacite	-78.463	0.038	63.67	0.704139	0.704139	0.512894	0.512894
Bryant et al. (2006)	Pul-9		Quaternary	Pululagua	Pululagua		andesite	-78.463	0.038	61.34	0.704117	0.704117	0.512911	0.512911
Bryant et al. (2006)	Gp-1		Quaternary	Pichincha	Pichincha		dacite	-78.5983	-0.1708	64.26	0.703947	0.703947	0.512888	0.512888
Bryant et al. (2006)	Il-2		Quaternary	Ilalo	Ilalo		andesite	-78.42	-0.26	57.33	0.704059	0.704059	0.512859	0.512859
Bryant et al. (2006)	957g		Quaternary	Atacazo	Atacazo		andesite	-78.617	-0.353	62.57	0.704301	0.704301	0.512878	0.512878
Bryant et al. (2006)	At-02		Quaternary	Atacazo	Atacazo		andesite	-78.617	-0.353	58.65	0.704084	0.704084	0.512893	0.512893
Bryant et al. (2006)	Ch-3		Quaternary	Chacana	Chacana		andesite	-78.2	-0.38	57.78	0.704036	0.704036	0.512841	0.512841
Bryant et al. (2006)	Ch-4		Quaternary	Chacana	Chacana		rhyolite	-78.2	-0.38	77.23			0.51271	0.51271
Bryant et al. (2006)	Ch-5		Quaternary	Chacana	Chacana		rhyolite	-78.2	-0.38	74.57	0.704337	0.704337	0.512776	0.512776
Bryant et al. (2006)	Ch-6		Quaternary	Chacana	Chacana		andesite	-78.2	-0.38	62.4	0.704317	0.704317	0.512768	0.512768
Bryant et al. (2006)	Ch-7		Quaternary	Chacana	Chacana		andesite	-78.2	-0.38	62.19	0.704234	0.704234	0.512763	0.512763
Bryant et al. (2006)	Ch-8		Quaternary	Chacana	Chacana		dacite	-78.2	-0.38	63.11	0.704269	0.704269	0.512804	0.512804
Bryant et al. (2006)	2G3T-A		Quaternary	Antisana	Antisana		andesite	-78.141	-0.481	55.76	0.704374	0.704374	0.512751	0.512751
Bryant et al. (2006)	3D1An		Quaternary	Antisana	Antisana		andesite	-78.141	-0.481	56.29	0.704144	0.704144	0.512845	0.512845
Bryant et al. (2006)	HHV		Quaternary	Antisana	Antisana		andesite	-78.141	-0.481	57.57	0.704163	0.704163	0.512793	0.512793
Bryant et al. (2006)	Cx-10		Quaternary	Cotopaxi	Cotopaxi		rhyolite	-78.436	-0.677	71.96	0.704187	0.704187	0.512839	0.512839
Bryant et al. (2006)	Cx-9		Quaternary	Cotopaxi	Cotopaxi		rhyolite	-78.436	-0.677	73.98	0.704135	0.704135	0.512823	0.512823
Bryant et al. (2006)	Cl-11		Quaternary	Chalupas	Chalupas		rhyolite	-78.3	-0.78	74.46	0.704432	0.704432	0.512737	0.512737
Bryant et al. (2006)	Ql-12		Quaternary	Quilotoa	Quilotoa		dacite	-78.9	-0.85	65.98	0.704033	0.704033	0.512861	0.512861
Chiaradia et al. (2004)	E94008	1 to 3	Quaternary	Chacana	Chacana	Lava	Andesite	-78.23	-0.3	62.03	0.70423	0.70423
Chiaradia et al. (2004)	E94007	1 to 3	Quaternary	Chacana	Chacana	Lava	Andesite	-78.13	-0.33	56.69	0.70475	0.70475
Chiaradia et al. (2004)	E99116	Recent	Quaternary	Tungurahua	Tungurahua	Lava	Basalticandesite	-78.47	-1.42	57.36	0.70422	0.70422
Chiaradia et al. (2009)	E05001	11 ka	Quaternary	Pululagua	Pululagua	Frontal arc	Dacite	-78.46	0.07	65.37	0.704202	0.704202	0.512861	0.512861
Chiaradia et al. (2009)	E05007	11 ka	Quaternary	Pululagua	Pululagua	Frontal arc	Dacite	-78.5	0.05	64.98	0.704165	0.704165	0.512895	0.512895
Chiaradia et al. (2009)	E05008	11 ka	Quaternary	Pululagua	Pululagua	Frontal arc	Dacite	-78.5	0.05	64.2	0.704153	0.704153	0.51293	0.51293
Chiaradia et al. (2009)	E05042	11 ka	Quaternary	Pululagua	Pululagua	Frontal arc	Dacite	-78.5	0.05	63.05	0.704115	0.704115	0.512913	0.512913
Chiaradia et al. (2009)	E05003	2.2 ka	Quaternary	Pululagua	Pululagua	Frontal arc	Dacite	-78.49	0.03	63.45	0.704161	0.704161	0.512886	0.512886
Chiaradia et al. (2009)	E05010	<55 ka	Quaternary	Pichincha	Guagua Pichincha	Frontal arc	Andesite	-78.6	-0.17	62.77	0.704041	0.704041	0.512903	0.512903
Chiaradia et al. (2009)	E05012	<55 ka	Quaternary	Pichincha	Guagua Pichincha	Frontal arc	Andesite	-78.6	-0.17	61.3	0.704002	0.704002	0.512889	0.512889
Chiaradia et al. (2009)	E05013	<55 ka	Quaternary	Pichincha	Guagua Pichincha	Frontal arc	Andesite	-78.6	-0.17	61.97	0.704007	0.704007	0.51287	0.51287
Chiaradia et al. (2009)	E05015	850-260 ka	Quaternary	Pichincha	Rucu Pichincha	Frontal arc	Andesite	-78.59	-0.193	62.28	0.704095	0.704095	0.512891	0.512891
Chiaradia et al. (2009)	E05014	850-260 ka	Quaternary	Pichincha	Rucu Pichincha	Frontal arc	Andesite	-78.6	-0.2	62	0.704038	0.704038	0.512918	0.512918
Chiaradia et al. (2009)	E05018	850-260 ka	Quaternary	Pichincha	Rucu Pichincha	Frontal arc	Andesite	-78.6	-0.2	59.92	0.704104	0.704104	0.512866	0.512866
Chiaradia et al. (2009)	E05025	>0.85 Ma	Quaternary	Pichincha	Pre-caldera	Main arc	Dacite	-78.5	-0.2	65.34	0.704644	0.704644	0.512548	0.512548
Chiaradia et al. (2009)	E05028	>0.85 Ma	Quaternary	Pichincha	Pre-caldera	Main arc	Dacite	-78.5	-0.2	63.06	0.704562	0.704562	0.512749	0.512749
Chiaradia et al. (2009)	E05130	850-260 ka	Quaternary	Pichincha	Rucu Pichincha	Frontal arc	Andesite	-78.6	-0.2	59.23	0.704094	0.704094	0.512934	0.512934
Chiaradia et al. (2009)	E05131	850-260 ka	Quaternary	Pichincha	Rucu Pichincha	Frontal arc	Andesite	-78.6	-0.2	61.03	0.704071	0.704071	0.51286	0.51286
Chiaradia et al. (2009)	E05139	>0.85 Ma	Quaternary	Pichincha	Pre-caldera	Main arc	Rhyolite	-78.5	-0.2	76.11	0.704654	0.704654	0.512692	0.512692
Chiaradia et al. (2009)	E05140	>0.85 Ma	Quaternary	Pichincha	Pre-caldera	Main arc	Dacite	-78.5	-0.2	66.99	0.704654	0.704654	0.51271	0.51271
Chiaradia et al. (2009)	E05141	>0.85 Ma	Quaternary	Pichincha	Pre-caldera	Main arc	Andesite	-78.5	-0.2	60.47	0.704454	0.704454	0.512703	0.512703
Chiaradia et al. (2009)	E05016	850-260 ka	Quaternary	Pichincha	Rucu Pichincha	Frontal arc	Andesite	-78.6	-0.25	62.55	0.70408	0.70408	0.512874	0.512874
Chiaradia et al. (2009)	E05017	850-260 ka	Quaternary	Pichincha	Rucu Pichincha	Frontal arc	Andesite	-78.6	-0.25	62.97	0.703992	0.703992	0.512862	0.512862
Chiaradia et al. (2009)	E05046	≥1.6 Ma	Quaternary	Ilalo	Ilalo	Main arc	Andesite	-78.42	-0.26	57.21	0.704059	0.704059	0.512838	0.512838
Chiaradia et al. (2009)	E05133	≥1.6 Ma	Quaternary	Ilalo	Ilalo	Main arc	Basaltic andesite	-78.42	-0.26	55.82	0.70409	0.70409	0.512957	0.512957
Chiaradia et al. (2009)	E05134	≥1.6 Ma	Quaternary	Ilalo	Ilalo	Main arc	Basaltic andesite	-78.42	-0.26	56.64	0.704053	0.704053	0.512845	0.512845
Chiaradia et al. (2009)	E05144	<40 ka	Quaternary	Chacana	Young Chacana	Main arc	Andesite	-78.09	-0.267	58.93	0.70423	0.70423	0.512788	0.512788
Chiaradia et al. (2009)	E05132	≥1.6 Ma	Quaternary	Ilalo	Ilalo	Main arc	Basaltic andesite	-78.16	-0.383	54.65	0.704144	0.704144	0.512819	0.512819
Chiaradia et al. (2009)	E05035	31 ka	Quaternary	Chacana	Young Chacana	Main arc	Andesite	-78.15	-0.386	61.69	0.704342	0.704342	0.512734	0.512734
Chiaradia et al. (2009)	E05019	30 ka	Quaternary	Chacana	Young Chacana	Main arc	Andesite	-78.2	-0.4	62.12	0.704297	0.704297	0.512761	0.512761
Chiaradia et al. (2009)	E05021	21 ka	Quaternary	Chacana	Young Chacana	Main arc	Andesite	-78.2	-0.4	61.66	0.704295	0.704295	0.512742	0.512742
Chiaradia et al. (2009)	E05030	200-100 ka	Quaternary	Chacana	Old Chacana	Main arc	Basaltic andesite	-78.25	-0.4	56.73	0.704094	0.704094	0.512806	0.512806
Chiaradia et al. (2009)	E05032	1773 AD	Quaternary	Chacana	Young Chacana	Main arc	Andesite	-78.2	-0.4	62.17	0.70427	0.70427	0.512764	0.512764
Chiaradia et al. (2009)	E05036	200-100 ka	Quaternary	Chacana	Old Chacana	Main arc	Andesite	-78.25	-0.4	62.37	0.704139	0.704139	0.512801	0.512801
Chiaradia et al. (2009)	E05135	180 ka	Quaternary	Chacana	Old Chacana	Main arc	Rhyolite	-78.25	-0.4	72.84	0.70426	0.70426	0.512753	0.512753
Chiaradia et al. (2009)	E05136	165 ka	Quaternary	Chacana	Old Chacana	Main arc	Rhyolite	-78.25	-0.4	70.67	0.704193	0.704193	0.512728	0.512728
Chiaradia et al. (2009)	E05137	21 ka	Quaternary	Chacana	Young Chacana	Main arc	Andesite	-78.2	-0.4	62	0.704281	0.704281	0.51277	0.51277
Chiaradia et al. (2009)	E05138	1760 AD	Quaternary	Chacana	Young Chacana	Main arc	Andesite	-78.2	-0.4	61.7	0.704267	0.704267	0.512773	0.512773
Chiaradia et al. (2009)	E05142	39 ka	Quaternary	Chacana	Young Chacana	Main arc	Andesite	-78.2	-0.4	61.41	0.704298	0.704298	0.512777	0.512777
Chiaradia et al. (2009)	E05143	<40 ka	Quaternary	Chacana	Young Chacana	Main arc	Andesite	-78.2	-0.4	59.62	0.704231	0.704231	0.512762	0.512762
Chiaradia et al. (2009)	E05147	<37 ka	Quaternary	Chacana	Young Chacana	Main arc	Andesite	-78.2	-0.4	57.48	0.704255	0.704255	0.512728	0.512728
Chiaradia et al. (2011)	E05064		Pleistocene	Pilavo	Pilavo volcano, Ecuador	Lava	Andesite	-78.37	0.52	57.57	0.703867	0.703867	0.512934	0.512934
Chiaradia et al. (2011)	E05065		Pleistocene	Pilavo	Pilavo volcano, Ecuador	Lava	Andesite	-78.37	0.52	56.07	0.703765	0.703765	0.512952	0.512952
Chiaradia et al. (2011)	E05066		Pleistocene	Pilavo	Pilavo volcano, Ecuador	Lava	Andesite	-78.37	0.52	56.07	0.703874	0.703874	0.512933	0.512933
Chiaradia et al. (2011)	E05067		Pleistocene	Pilavo	Pilavo volcano, Ecuador	Lava	Andesite	-78.37	0.52	56.42	0.703898	0.703898	0.512931	0.512931
Chiaradia et al. (2011)	E05148		Pleistocene	Pilavo	Pilavo volcano, Ecuador	Lava	Andesite	-78.37	0.52	56.04	0.703848	0.703848	0.512923	0.512923
Chiaradia et al. (2011)	E05149		Pleistocene	Pilavo	Pilavo volcano, Ecuador	Lava	Andesite	-78.37	0.52	57.37	0.703884	0.703884	0.512927	0.512927
Chiaradia et al. (2011)	E05150		Pleistocene	Pilavo	Pilavo volcano, Ecuador	Lava	Bas. andesite	-78.37	0.52	54.17	0.703823	0.703823	0.512939	0.512939
Chiaradia et al. (2011)	E05151		Pleistocene	Pilavo	Pilavo volcano, Ecuador	Lava	Andesite	-78.37	0.52	56.54	0.703859	0.703859	0.51295	0.51295
Chiaradia et al. (2011)	E05152		Pleistocene	Pilavo	Pilavo volcano, Ecuador	Lava	Bas. andesite	-78.37	0.52	53.74	0.703924	0.703924	0.512926	0.512926
Chiaradia et al. (2011)	E05153		Pleistocene	Pilavo	Pilavo volcano, Ecuador	Lava	Andesite	-78.37	0.52	56.94	0.703873	0.703873	0.512926	0.512926
Chiaradia et al. (2011)	E05154		Pleistocene	Pilavo	Pilavo volcano, Ecuador	Lava	Andesite	-78.37	0.52	56.79	0.703881	0.703881	0.512925	0.512925
Chiaradia et al. (2011)	E05155		Pleistocene	Pilavo	Pilavo volcano, Ecuador	Lava	Andesite	-78.37	0.52	56.59	0.703864	0.703864	0.512929	0.512929
Chiaradia et al. (2011)	E05156		Pleistocene	Pilavo	Pilavo volcano, Ecuador	Lava	Andesite	-78.37	0.52	57.47	0.703893	0.703893	0.51293	0.51293
Chiardia et al. (2014a)	E05022	0.03	Quaternary	Chacana	Yuyos flow, Chacana Caldera Complex, Ecuador	Lava	Andesite	-78.24	-0.296	57.2	0.703949	0.703949	0.51303	0.51303
Chiardia et al. (2014a)	E05023	0.03	Quaternary	Chacana	Yuyos flow, Chacana Caldera Complex, Ecuador	Lava	Basaltic andesite	-78.24	-0.296	56.3	0.703917	0.703917	0.512926	0.512926
Chiardia et al. (2014a)	E05024	0.03	Quaternary	Chacana	Yuyos flow, Chacana Caldera Complex, Ecuador	Lava	Basaltic andesite	-78.24	-0.296	55.8	0.703943	0.703943	0.512952	0.512952
Chiardia et al. (2014a)	E12003	0.03	Quaternary	Chacana	Yuyos flow, Chacana Caldera Complex, Ecuador	Lava	Basaltic andesite	-78.24	-0.296	56.2	0.703951	0.703951	0.512962	0.512962
Chiardia et al. (2014a)	E12004	0.03	Quaternary	Chacana	Yuyos flow, Chacana Caldera Complex, Ecuador	Lava	Basaltic andesite	-78.24	-0.296	56.3	0.703961	0.703961	0.512962	0.512962
Chiardia et al. (2014a)	E12005	0.03	Quaternary	Chacana	Yuyos flow, Chacana Caldera Complex, Ecuador	Lava	Basaltic andesite	-78.24	-0.296	56.4	0.703941	0.703941	0.512965	0.512965
Chiardia et al. (2014a)	E12006	0.03	Quaternary	Chacana	Yuyos flow, Chacana Caldera Complex, Ecuador	Lava	Basaltic andesite	-78.24	-0.296	56.1	0.703939	0.703939	0.512967	0.512967
Chiardia et al. (2014a)	E12002	0.03	Quaternary	Chacana	Yuyos flow, Chacana Caldera Complex, Ecuador	Lava	Basaltic andesite	-78.245	-0.297	56.4	0.703967	0.703967	0.512966	0.512966
Chiardia et al. (2014a)	E12007	0.03	Quaternary	Chacana	Yuyos flow, Chacana Caldera Complex, Ecuador	Lava	Basaltic andesite	-78.242	-0.311	55.9	0.703944	0.703944	0.512968	0.512968
Francis et al. (1977)	EF1		Quaternary	Sincholahua	Sincholahua, Ecuador			-78.37	-0.537		0.70427	0.70413
Francis et al. (1977)	EF2		Quaternary	Sincholahua	Sincholahua, Ecuador			-78.37	-0.537		0.70448	0.70434
Francis et al. (1977)	EF3		Quaternary	Cotopaxi	Cotopaxi, Ecuador			-78.44	-0.68		0.70434	0.7042
Francis et al. (1977)	EF4		Quaternary	Cotopaxi	Cotopaxi, Ecuador			-78.44	-0.68		0.7043	0.70416
Francis et al. (1977)	EF6A		Quaternary	Cotopaxi	Cotopaxi, Ecuador			-78.44	-0.68		0.70431	0.70417
Francis et al. (1977)	EF7		Quaternary	Cotopaxi	Cotopaxi, Ecuador			-78.44	-0.68		0.70441	0.70427
Francis et al. (1977)	EF8		Quaternary	Cotopaxi	Cotopaxi, Ecuador			-78.44	-0.68		0.70424	0.7041
Francis et al. (1977)	EF20		Quaternary	Punalica	Punalica, Ecuador			-78.7	-1.4		0.70422	0.70408
Francis et al. (1977)	EF21		Quaternary	Punalica	Punalica, Ecuador			-78.7	-1.4		0.70378	0.70364
Francis et al. (1977)	EF22		Quaternary	Punalica	Punalica, Ecuador			-78.7	-1.4		0.70398	0.70384
Francis et al. (1977)	EF19		Quaternary	Chimborazo	Chimborazo, Ecuador			-78.82	-1.46		0.70435	0.70421
Francis et al. (1977)	RN179		Quaternary	Chimborazo	Chimborazo, Ecuador			-78.82	-1.46		0.70438	0.70424
Francis et al. (1977)	RN213		Quaternary	Chimborazo	Chimborazo, Ecuador			-78.82	-1.46		0.70437	0.70423
Francis et al. (1977)	RN243		Quaternary	Chimborazo	Chimborazo, Ecuador			-78.82	-1.46		0.70449	0.70435
Francis et al. (1977)	EF10		Quaternary	Tungurahua	Tungurahua, Ecuador			-78.442	-1.467		0.70436	0.70422
Francis et al. (1977)	EF12		Quaternary	Tungurahua	Tungurahua, Ecuador			-78.442	-1.467		0.70433	0.70419
Francis et al. (1977)	EF13		Quaternary	Tungurahua	Tungurahua, Ecuador			-78.442	-1.467		0.70442	0.70428
Francis et al. (1977)	EF14		Quaternary	Tungurahua	Tungurahua, Ecuador			-78.442	-1.467		0.70444	0.7043
Francis et al. (1977)	EF15		Quaternary	Tungurahua	Tungurahua, Ecuador			-78.442	-1.467		0.70444	0.7043
Francis et al. (1977)	EF16		Quaternary	Tungurahua	Tungurahua, Ecuador			-78.442	-1.467		0.70442	0.70428
Francis et al. (1977)	EFll		Quaternary	Tungurahua	Tungurahua, Ecuador			-78.442	-1.467		0.70441	0.70427
Francis et al. (1977)	EF17		Quaternary	Calpi	Calpi, Ecuador			-78.6	-1.6		0.70432	0.70418
Francis et al. (1977)	EF18		Quaternary	Calpi	Calpi, Ecuador			-78.6	-1.6		0.70425	0.70411
Francis et al. (1977)	61		Quaternary	San Pedro-San Pablo	San Pedro-San Pablo, Chile			-68.4	-21.9		0.70653	0.70639
Francis et al. (1977)	64		Quaternary	San Pedro-San Pablo	San Pedro-San Pablo, Chile			-68.4	-21.9		0.70645	0.70631
Francis et al. (1977)	166		Quaternary	San Pedro-San Pablo	San Pedro-San Pablo, Chile			-68.4	-21.9		0.7065	0.70636
Francis et al. (1977)	167		Quaternary	San Pedro-San Pablo	San Pedro-San Pablo, Chile			-68.4	-21.9		0.70681	0.70667
Francis et al. (1977)	168		Quaternary	San Pedro-San Pablo	San Pedro-San Pablo, Chile			-68.4	-21.9		0.70575	0.70561
Francis et al. (1977)	184		Quaternary	San Pedro-San Pablo	San Pedro-San Pablo, Chile			-68.4	-21.9		0.70626	0.70612
Francis et al. (1977)	186		Quaternary	San Pedro-San Pablo	San Pedro-San Pablo, Chile			-68.4	-21.9		0.7069	0.70676
Francis et al. (1977)	280		Quaternary	San Pedro-San Pablo	San Pedro-San Pablo, Chile			-68.4	-21.9		0.70656	0.70642
Francis et al. (1977)	284		Quaternary	San Pedro-San Pablo	San Pedro-San Pablo, Chile			-68.4	-21.9		0.7064	0.70626
Francis et al. (1977)	287		Quaternary	San Pedro-San Pablo	San Pedro-San Pablo, Chile			-68.4	-21.9		0.70693	0.70679
Freymuth et al. (2015)	LAS-07-07		Quaternary	Lascar	Lascar, Southern CVZ		Andesite	-67.777	-23.321	58.7	0.7057	0.7057
Freymuth et al. (2015)	LAS-07-08		Quaternary	Lascar	Lascar, Southern CVZ		Andesite	-67.782	-23.322	58.54	0.7057	0.7057
Freymuth et al. (2015)	LAS-07-20		Quaternary	Lascar	Lascar, Southern CVZ		Andesite	-67.782	-23.322	60.23	0.70663	0.70663
Freymuth et al. (2015)	LAS-07-18A		Quaternary	Lascar	Lascar, Southern CVZ		Andesite	-67.797	-23.326	65.51	0.7064	0.7064
Freymuth et al. (2015)	LAS-07-18B		Quaternary	Lascar	Lascar, Southern CVZ		Andesite	-67.797	-23.326	62.9	0.70629	0.70629
Freymuth et al. (2015)	LAS-07-22		Quaternary	Lascar	Lascar, Southern CVZ		Andesite	-67.774	-23.331	58.51	0.70573	0.70573
Freymuth et al. (2015)	LAS-07-12		Quaternary	Lascar	Lascar, Southern CVZ		Andesite	-67.751	-23.334	56.43	0.70611	0.70611
Freymuth et al. (2015)	LAS-07-05		Quaternary	Lascar	Lascar, Southern CVZ		Andesite	-67.808	-23.346	61.21	0.70672	0.70672
Freymuth et al. (2015)	LAS-07-02		Quaternary	Lascar	Lascar, Southern CVZ		Andesite	-67.816	-23.354	62.91	0.70637	0.70637
Freymuth et al. (2015)	LAS-07-01		Quaternary	Lascar	Lascar, Southern CVZ		Andesite	-67.816	-23.355	61.62	0.70673	0.70673
Freymuth et al. (2015)	LAS-07-16		Quaternary	Lascar	Lascar, Southern CVZ		Andesite	-67.794	-23.39	58.1	0.70662	0.70662
Freymuth et al. (2015)	LAS-07-28		Quaternary	Lascar	Lascar, Southern CVZ		Andesite	-67.724	-23.39	60.58	0.70608	0.70608
Freymuth et al. (2015)	LAS-07-23		Quaternary	Lascar	Lascar, Southern CVZ		Andesite	-67.721	-23.395	59.08	0.70628	0.70628
Freymuth et al. (2015)	LAS-07-26		Quaternary	Lascar	Lascar, Southern CVZ		Andesite	-67.718	-23.395	59.28	0.70632	0.70632
Freymuth et al. (2015); Chang (2007)	MIS-02-02CHI		Quaternary	El Misti	El Misti, Northern CVZ		Rhyolite	-71.41	-16.294	72.57	0.70879	0.70879
Freymuth et al. (2015); Chang (2007)	MIS-02-02PAS		Quaternary	El Misti	El Misti, Northern CVZ		Andesite	-71.41	-16.294	63.72	0.70837	0.70837
Freymuth et al. (2015); Chang (2007)	MIS-02-05		Quaternary	El Misti	El Misti, Northern CVZ		Andesite	-71.41	-16.294	62.61	0.70772	0.70772
Freymuth et al. (2015); Chang (2007)	MIS-02-06		Quaternary	El Misti	El Misti, Northern CVZ		Andesite	-71.41	-16.294	60.33	0.70821	0.70821
Freymuth et al. (2015); Chang (2007)	MIS-02-107		Quaternary	El Misti	El Misti, Northern CVZ		Andesite	-71.41	-16.294	60.45	0.70773	0.70773
Freymuth et al. (2015); Chang (2007)	MIS-02-109		Quaternary	El Misti	El Misti, Northern CVZ		Andesite	-71.41	-16.294	59.34	0.7076	0.7076
Freymuth et al. (2015); Chang (2007)	MIS-02-10a		Quaternary	El Misti	El Misti, Northern CVZ		Andesite	-71.41	-16.294	63.48	0.70788	0.70788
Freymuth et al. (2015); Chang (2007)	MIS-02-116		Quaternary	El Misti	El Misti, Northern CVZ	plug	Andesite	-71.41	-16.294	59.48	0.70768	0.70768
Freymuth et al. (2015); Chang (2007)	MIS-02-118		Quaternary	El Misti	El Misti, Northern CVZ	plug	Andesite	-71.41	-16.294	58.26	0.70746	0.70746
Freymuth et al. (2015); Chang (2007)	MIS-02-12		Quaternary	El Misti	El Misti, Northern CVZ	plug	Andesite	-71.41	-16.294	60	0.70837	0.70837
Freymuth et al. (2015); Chang (2007)	MIS-02-13		Quaternary	El Misti	El Misti, Northern CVZ	plug	Andesite	-71.41	-16.294	58.75	0.70781	0.70781
Freymuth et al. (2015); Chang (2007)	TAP-97-18		Quaternary	Taapaca	Taapaca, Northern CVZ		Dacite	-69.478	-18.12	64.9	0.70661	0.70661
Freymuth et al. (2015); Chang (2007)	TAP-97-29		Quaternary	Taapaca	Taapaca, Northern CVZ		Dacite	-69.517	-18.12	63.7	0.70653	0.70653
Freymuth et al. (2015); Chang (2007)	TAP-97-22		Quaternary	Taapaca	Taapaca, Northern CVZ		Andesite	-69.475	-18.147	63.21	0.70654	0.70654
Freymuth et al. (2015); Chang (2007)	TAP-97-48		Quaternary	Taapaca	Taapaca, Northern CVZ		Dacite	-69.556	-18.19	65.92	0.70643	0.70643
Freymuth et al. (2015); Entenmann (1994)	PAR-86		Quaternary	Parinacota	Parinacota, Northern CVZ		Andesite	-69.187	-18.203	58.72	0.7069	0.7069
Freymuth et al. (2015); Entenmann (1994)	PAR-16		Quaternary	Parinacota	Parinacota, Northern CVZ		Dacite	-69.113	-18.205	64.74	0.7069	0.7069
Freymuth et al. (2015); Entenmann (1994)	PAR-011		Quaternary	Parinacota	Parinacota, Northern CVZ		Basaltic andesite	-69.152	-18.213	54.26	0.7061	0.7061
Freymuth et al. (2015); Entenmann (1994)	PAR-73		Quaternary	Parinacota	Parinacota, Northern CVZ		Mafic andesite	-69.152	-18.219	56.49	0.7067	0.7067
Freymuth et al. (2015); Entenmann (1994)	PAR-222		Quaternary	Parinacota	Parinacota, Northern CVZ		Mafic andesite	-69.157	-18.222	53.93	0.7067	0.7067
Freymuth et al. (2015); Entenmann (1994)	PAR-219		Quaternary	Parinacota	Parinacota, Northern CVZ		Mafic andesite	-69.16	-18.223	56.18	0.7067	0.7067
Futa & Stern (1988)	MA-1		Quaternary	San José - Marmolejo	Marmolejo	Volcanic Rock	Andesite	-69.9	-33.78	57.05	0.70481	0.70481	0.512578	0.512578
Futa & Stern (1988)	MP-11		Quaternary	Maipo	Maipo	Volcanic Rock	Rhyolite	-69.87	-34.17	75.8	0.70591	0.70591	0.512546	0.512546
Futa & Stern (1988)	MP-8		Quaternary	Maipo	Maipo	Volcanic Rock	Andesite	-69.87	-34.17	53.99	0.70492	0.70492	0.512619	0.512619
Futa & Stern (1988)	C-1		Quaternary	Cay	Cay	Volcanic Rock	Dacite	-72.984	-45.059	66.29	0.70425	0.70425	0.51279	0.51279
Futa & Stern (1988)	C-7		Quaternary	Cay	Cay	Volcanic Rock	Andesite, Basaltic	-72.984	-45.059	52.74	0.70415	0.70415	0.512826	0.512826
Futa & Stern (1988)	MC-13		Quaternary	Maca	Maca	Volcanic Rock	Andesite, Basaltic	-73.17	-45.1	51.88	0.70425	0.70425	0.512837	0.512837
Garrison et al. (2011)	CC-99-27B	<0.013	Quaternary	Cotopaxi	Cotopaxi Volcano, Ecuador		Rhyolite	-78.44	-0.68	72.7	0.7044	0.7044	0.51272	0.51272
Garrison et al. (2011)	CH-99-14	<0.013	Quaternary	Cotopaxi	Cotopaxi Volcano, Ecuador		Rhyolite	-78.44	-0.68	72.7	0.70443	0.70443	0.51282	0.51282
Garrison et al. (2011)	CTX-99-15	<0.013	Quaternary	Cotopaxi	Cotopaxi Volcano, Ecuador		Rhyolite	-78.44	-0.68	71.9	0.70419	0.70419	0.51282	0.51282
Garrison et al. (2011)	CTX-99-16	<0.013	Quaternary	Cotopaxi	Cotopaxi Volcano, Ecuador		Andesite	-78.44	-0.68	59.9	0.70426	0.70426	0.5128	0.5128
Garrison et al. (2011)	CTX-99-17	<0.013	Quaternary	Cotopaxi	Cotopaxi Volcano, Ecuador		Rhyolite	-78.44	-0.68	74	0.70424	0.70424	0.51281	0.51281
Garrison et al. (2011)	CTX-99-18	<0.013	Quaternary	Cotopaxi	Cotopaxi Volcano, Ecuador		Andesite	-78.44	-0.68	58.5	0.70408	0.70408	0.51285	0.51285
Garrison et al. (2011)	CTX-99-19	<0.013	Quaternary	Cotopaxi	Cotopaxi Volcano, Ecuador		Rhyolite	-78.44	-0.68	71.8	0.70418	0.70418	0.51286	0.51286
Garrison et al. (2011)	CTX-99-20A	<0.013	Quaternary	Cotopaxi	Cotopaxi Volcano, Ecuador		Andesite	-78.44	-0.68	56.6	0.70418	0.70418	0.51286	0.51286
Garrison et al. (2011)	CTX-99-20B	<0.013	Quaternary	Cotopaxi	Cotopaxi Volcano, Ecuador		Andesite	-78.44	-0.68	58.7	0.7041	0.7041	0.51285	0.51285
Garrison et al. (2011)	CTX-99-21	<0.013	Quaternary	Cotopaxi	Cotopaxi Volcano, Ecuador		Andesite	-78.44	-0.68	57.4	0.70416	0.70416	0.51288	0.51288
Garrison et al. (2011)	CTX-99-22	<0.013	Quaternary	Cotopaxi	Cotopaxi Volcano, Ecuador		Andesite	-78.44	-0.68	59.8	0.70413	0.70413	0.5128	0.5128
Garrison et al. (2011)	CTX-99-23	<0.013	Quaternary	Cotopaxi	Cotopaxi Volcano, Ecuador		Andesite	-78.44	-0.68	59.4	0.70417	0.70417
Garrison et al. (2011)	CTX-99-24	<0.013	Quaternary	Cotopaxi	Cotopaxi Volcano, Ecuador		Andesite	-78.44	-0.68	57.2	0.70417	0.70417	0.51282	0.51282
Garrison et al. (2011)	CTX-99-25	<0.013	Quaternary	Cotopaxi	Cotopaxi Volcano, Ecuador		Andesite	-78.44	-0.68	59.2	0.70411	0.70411	0.51282	0.51282
Garrison et al. (2011)	CTX-99-26	<0.013	Quaternary	Cotopaxi	Cotopaxi Volcano, Ecuador		Andesite	-78.44	-0.68	60.5	0.7041	0.7041	0.51252	0.51252
Garrison et al. (2011)	CTX-99-28B	<0.013	Quaternary	Cotopaxi	Cotopaxi Volcano, Ecuador		Andesite	-78.44	-0.68	57.6	0.70415	0.70415	0.51281	0.51281
Garrison et al. (2011)	CTX-99-29	<0.013	Quaternary	Cotopaxi	Cotopaxi Volcano, Ecuador		Andesite	-78.44	-0.68	57.8	0.70415	0.70415	0.51283	0.51283
Garrison et al. (2011)	CTX-99-30	<0.013	Quaternary	Cotopaxi	Cotopaxi Volcano, Ecuador		Andesite	-78.44	-0.68	60	0.70415	0.70415
Garrison et al. (2011)	CTX-99-31	<0.013	Quaternary	Cotopaxi	Cotopaxi Volcano, Ecuador		Andesite	-78.44	-0.68	55.9	0.70412	0.70412
Garrison et al. (2011)	CTX-99-35	<0.013	Quaternary	Cotopaxi	Cotopaxi Volcano, Ecuador		Rhyolite	-78.44	-0.68	73.7	0.7044	0.7044	0.51276	0.51276
Garrison et al. (2011)	CTX-99-36	<0.013	Quaternary	Cotopaxi	Cotopaxi Volcano, Ecuador		Rhyolite	-78.44	-0.68	73.3	0.70446	0.70446	0.51284	0.51284
Garrison et al. (2011)	CTX-99-37	<0.013	Quaternary	Cotopaxi	Cotopaxi Volcano, Ecuador		Andesite	-78.44	-0.68	60.9	0.70422	0.70422	0.51275	0.51275
Garrison et al. (2011)	CTX-99-39	<0.013	Quaternary	Cotopaxi	Cotopaxi Volcano, Ecuador		Andesite	-78.44	-0.68	68.4	0.70414	0.70414
Garrison et al. (2011)	CTX-99-40A	<0.013	Quaternary	Cotopaxi	Cotopaxi Volcano, Ecuador		Andesite	-78.44	-0.68	61	0.70423	0.70423	0.51278	0.51278
Garrison et al. (2011)	CTX-99-40B	<0.013	Quaternary	Cotopaxi	Cotopaxi Volcano, Ecuador		Andesite	-78.44	-0.68	71.2			0.51282	0.51282
Garrison et al. (2011)	CTX-99-41	<0.013	Quaternary	Cotopaxi	Cotopaxi Volcano, Ecuador		Andesite	-78.44	-0.68		0.70417	0.70417	0.51282	0.51282
Garrison et al. (2011)	CTX-99-42	<0.013	Quaternary	Cotopaxi	Cotopaxi Volcano, Ecuador		Rhyolite	-78.44	-0.68	73.9	0.70421	0.70421	0.51279	0.51279
Garrison et al. (2011)	CTX-99-46	<0.013	Quaternary	Cotopaxi	Cotopaxi Volcano, Ecuador		Andesite	-78.44	-0.68	61.3	0.70409	0.70409
Garrison et al. (2011)	CTX-99-47	<0.013	Quaternary	Cotopaxi	Cotopaxi Volcano, Ecuador		Andesite	-78.44	-0.68	59.9	0.70415	0.70415	0.51284	0.51284
Garrison et al. (2011)	CTX-99-49A	<0.013	Quaternary	Cotopaxi	Cotopaxi Volcano, Ecuador		Andesite	-78.44	-0.68	61.2	0.7042	0.7042	0.51281	0.51281
Garrison et al. (2011)	CTX-99-49B	<0.013	Quaternary	Cotopaxi	Cotopaxi Volcano, Ecuador		Andesite	-78.44	-0.68	61.4	0.70419	0.70419	0.5128	0.5128
Garrison et al. (2011)	CTX-99-50	<0.013	Quaternary	Cotopaxi	Cotopaxi Volcano, Ecuador		Andesite	-78.44	-0.68	61.6	0.70414	0.70414	0.51283	0.51283
Garrison et al. (2011)	CTX-99-51A	<0.013	Quaternary	Cotopaxi	Cotopaxi Volcano, Ecuador		Andesite	-78.44	-0.68	60.8	0.70416	0.70416	0.51283	0.51283
Garrison et al. (2011)	CTX-99-53A	<0.013	Quaternary	Cotopaxi	Cotopaxi Volcano, Ecuador		Andesite	-78.44	-0.68	57.2			0.51285	0.51285
Garrison et al. (2011)	CTX-99-53B	<0.013	Quaternary	Cotopaxi	Cotopaxi Volcano, Ecuador		Andesite	-78.44	-0.68	57			0.51283	0.51283
Garrison et al. (2011)	CTX-99-60	<0.013	Quaternary	Cotopaxi	Cotopaxi Volcano, Ecuador		Rhyolite	-78.44	-0.68	74.1	0.70424	0.70424
Garrison et al. (2011)	CTX-99-69	<0.013	Quaternary	Cotopaxi	Cotopaxi Volcano, Ecuador		Rhyolite	-78.44	-0.68	74.2			0.513	0.513
Garrison et al. (2011)	CTX-99-79	<0.013	Quaternary	Cotopaxi	Cotopaxi Volcano, Ecuador		Andesite	-78.44	-0.68	78.8
Hickey et al. (1986)	C662		Quaternary	Maipo - Casimiro	Casimiro (Maipo)	Basic lava		-69.83	-34.16	54.35	0.70451	0.70451	0.51269	0.51269
Hickey et al. (1986)	C663		Quaternary	Maipo - Casimiro	Casimiro (Maipo)	Basic lava		-69.83	-34.16	54.25	0.70455	0.70455	0.5127	0.5127
Hickey et al. (1986)	C664		Quaternary	Maipo - Casimiro	Casimiro (Maipo)	Basic lava		-69.83	-34.16	53.55	0.70441	0.70441	0.51269	0.51269
Hickey et al. (1986)	060283-9		Quaternary	Descabezado Grande	Descabezado Grande	Basic lava		-70.75	-35.58	53.14	0.70402	0.70402	0.51278	0.51278
Hickey et al. (1986)	LM7		Quaternary	Laguna del Maule	Laguna del Maule	Basic lava		-70.58	-36.02	51.95	0.70417	0.70417	0.51275	0.51275
Hickey et al. (1986)	51773		Quaternary	Antuco	Antuco	Basic lava		-71.35	-37.41	51.81	0.70384	0.70384	0.51281	0.51281
Hickey et al. (1986)	511775		Quaternary	Antuco	Antuco	Basic lava		-71.35	-37.41	52.8	0.70384	0.70384	0.51284	0.51284
Hickey et al. (1986)	511776		Quaternary	Antuco	Antuco	Basic lava		-71.35	-37.41	54.35	0.70391	0.70391	0.51281	0.51281
Hickey et al. (1986)	511777		Quaternary	Antuco	Antuco	Basic lava		-71.35	-37.41	52.86	0.70383	0.70383	0.51284	0.51284
Hickey et al. (1986)	1112761		Quaternary	Llaima	Llaima	Basic lava		-71.73	-38.69	51.77	0.70393	0.70393	0.51289	0.51289
Hickey et al. (1986)	1212874		Quaternary	Llaima	Llaima	Basic lava		-71.73	-38.69	52.22	0.70404	0.70404	0.51289	0.51289
Hickey et al. (1986)	279763		Quaternary	Villarrica	Villarrica	Basic lava		-71.93	-39.42	52.87	0.70401	0.70401	0.51288	0.51288
Hickey et al. (1986)	289761		Quaternary	Villarrica	Villarrica	Basic lava		-71.93	-39.42	51.79	0.70403	0.70403	0.51288	0.51288
Hickey et al. (1986)	1112751		Quaternary	Villarrica	Villarrica	Basic lava		-71.93	-39.42	52.19	0.70406	0.70406	0.51289	0.51289
Hickey et al. (1986)	279765		Quaternary	Quetrupillan	Quetrupillan	Basic lava		-71.7	-39.5	51.48	0.704	0.704	0.51282	0.51282
Hickey et al. (1986)	1212759		Quaternary	Quetrupillan	Quetrupillan	Basic lava		-71.7	-39.5	51.93	0.70397	0.70397	0.51281	0.51281
Hickey et al. (1986)	138212		Quaternary	Puyehue	Puyehue	Basic lava		-72.12	-40.59	52.19	0.70405	0.70405	0.51288	0.51288
Hickey et al. (1986)	272825		Quaternary	Puyehue	Puyehue	Basic lava		-72.12	-40.59	50.3	0.70397	0.70397	0.51287	0.51287
Hickey et al. (1986)	272827		Quaternary	Puyehue	Puyehue	Basic lava		-72.12	-40.59	52.84	0.70404	0.70404	0.51288	0.51288
Hickey et al. (1986)	2728246		Quaternary	Puyehue	Puyehue	Basic lava		-72.12	-40.59	51.83	0.70416	0.70416	0.51286	0.51286
Hickey et al. (1986)	2728266		Quaternary	Puyehue	Puyehue	Basic lava		-72.12	-40.59	54.19	0.704	0.704	0.51285	0.51285
Hickey et al. (1986)	13826h		Quaternary	Puyehue	Puyehue	Basic lava		-72.12	-40.59	50.45	0.70398	0.70398	0.51288	0.51288
Hickey et al. (1986)	220283-1		Quaternary	Puyehue	Puyehue	Basic lava		-72.12	-40.59	50.94	0.70401	0.70401	0.51283	0.51283
Hickey et al. (1986)	230283-2		Quaternary	Puyehue	Puyehue	Basic lava		-72.12	-40.59	50.9	0.70403	0.70403
Hickey et al. (1986)	230283-5		Quaternary	Puyehue	Puyehue	Basic lava		-72.12	-40.59	51.84	0.70399	0.70399
Hickey et al. (1986)	250283-2		Quaternary	Puyehue	Puyehue	Basic lava		-72.12	-40.59	51.23	0.70406	0.70406
Hickey et al. (1986)	280281-4		Quaternary	Antillanca	Antillanca	Basic lava		-72.15	-40.77	50.67	0.70404	0.70404	0.51286	0.51286
Hickey et al. (1986)	2502813		Quaternary	Osorno	Osorno	Basic lava		-72.49	-41.1	51.43	0.70431	0.70431	0.51284	0.51284
Hildreth & Moorbath (1988)	T-1		Quaternary	Tupungato	Tupungato	Volcanic Rock	Andesite	-69.8	-33.4	62.15	0.70474	0.70474	0.512598	0.512598
Hildreth & Moorbath (1988)	T12		Quaternary	Tupungato	Tupungato	Volcanic Rock	Dacite	-69.8	-33.4	60.5	0.70458	0.70458
Hildreth & Moorbath (1988)	T15		Quaternary	Tupungato	Tupungato	Volcanic Rock	Andesite	-69.8	-33.4	58	0.7048	0.7048
Hildreth & Moorbath (1988)	T17		Quaternary	Tupungato	Tupungato	Volcanic Rock	Dacite	-69.8	-33.4	62.3	0.70461	0.70461
Hildreth & Moorbath (1988)	T20		Quaternary	Tupungato	Tupungato	Volcanic Rock	Dacite	-69.8	-33.4	63.3	0.70468	0.70468
Hildreth & Moorbath (1988)	T29		Quaternary	Tupungatito	Tupungatito	Volcanic Rock	Andesite	-69.8	-33.4	58.3	0.70489	0.70489
Hildreth & Moorbath (1988)	T32		Quaternary	Tupungatito	Tupungatito	Volcanic Rock	Andesite	-69.8	-33.4	56	0.70488	0.70488
Hildreth & Moorbath (1988)	T33		Quaternary	Tupungatito	Tupungatito	Volcanic Rock	Andesite	-69.8	-33.4	57.3	0.70499	0.70499
Hildreth & Moorbath (1988)	T41		Quaternary	Tupungato	Tupungato	Volcanic Rock	Dacite	-69.8	-33.4	61.8	0.70487	0.70487
Hildreth & Moorbath (1988)	T48		Quaternary	Tupungatito	Tupungatito	Volcanic Rock	Dacite	-69.8	-33.4	64.7	0.70484	0.70484	0.512589	0.512589
Hildreth & Moorbath (1988)	T49		Quaternary	Tupungato	Tupungato	Volcanic Rock	Dacite	-69.8	-33.4	62.2	0.70483	0.70483
Hildreth & Moorbath (1988)	T5		Quaternary	Tupungato	Tupungato	Volcanic Rock	Dacite	-69.8	-33.4	64.3	0.70466	0.70466
Hildreth & Moorbath (1988)	T53		Quaternary	Tupungato	Tupungato	Volcanic Rock	Dacite	-69.8	-33.4	63.3	0.70475	0.70475
Hildreth & Moorbath (1988)	T55		Quaternary	Tupungato	Tupungato	Volcanic Rock	Dacite	-69.8	-33.4	62.8	0.70474	0.70474
Hildreth & Moorbath (1988)	T57		Quaternary	Tupungato	Tupungato	Volcanic Rock	Dacite	-69.8	-33.4	61.5	0.7047	0.7047
Hildreth & Moorbath (1988)	T6		Quaternary	Tupungatito	Tupungatito	Volcanic Rock	Dacite	-69.8	-33.4	62.3	0.70481	0.70481
Hildreth & Moorbath (1988)	T65		Quaternary	Tupungato	Tupungato	Volcanic Rock	Dacite	-69.8	-33.4	63	0.70476	0.70476
Hildreth & Moorbath (1988)	T100		Quaternary	Coatepeque/Cerro Alto	Coatepeque/Cerro Alto	Volcanic Rock	Andesite	-69.8	-33.5	58.3	0.70468	0.70468
Hildreth & Moorbath (1988)	T109		Quaternary	Coatepeque/Cerro Alto	Coatepeque/Cerro Alto	Volcanic Rock	Andesite	-69.8	-33.5	56.6	0.70492	0.70492
Hildreth & Moorbath (1988)	T110		Quaternary	Coatepeque/Cerro Alto	Coatepeque/Cerro Alto	Volcanic Rock	Dacite	-69.8	-33.5	62.8	0.70481	0.70481	0.512587	0.512587
Hildreth & Moorbath (1988)	T84		Quaternary	Coatepeque/Cerro Alto	Coatepeque/Cerro Alto	Volcanic Rock	Andesite	-69.8	-33.5	58.6	0.70487	0.70487
Hildreth & Moorbath (1988)	T85		Quaternary	Coatepeque/Cerro Alto	Coatepeque/Cerro Alto	Volcanic Rock	Andesite	-69.8	-33.5	56.9	0.70488	0.70488
Hildreth & Moorbath (1988)	T88		Quaternary	Coatepeque/Cerro Alto	Coatepeque/Cerro Alto	Volcanic Rock	Dacite	-69.8	-33.5	61.6	0.70508	0.70508
Hildreth & Moorbath (1988)	T95		Quaternary	Coatepeque/Cerro Alto	Coatepeque/Cerro Alto	Volcanic Rock	Dacite	-69.8	-33.5	61.5	0.70463	0.70463
Hildreth & Moorbath (1988)	T99		Quaternary	Coatepeque/Cerro Alto	Coatepeque/Cerro Alto	Volcanic Rock	Andesite	-69.8	-33.5	58.4	0.70484	0.70484
Hildreth & Moorbath (1988)	CM1		Quaternary	San José - Marmolejo	Marmolejo (inc. San Jose & Espiritu Santo)	Volcanic Rock	Dacite	-69.9	-33.78	60.2	0.70476	0.70476	0.512622	0.512622
Hildreth & Moorbath (1988)	CM11		Quaternary	San José - Marmolejo	Marmolejo (inc. San Jose & Espiritu Santo)	Volcanic Rock	Dacite	-69.9	-33.78	65.3	0.7056	0.7056
Hildreth & Moorbath (1988)	CM11A		Quaternary	San José - Marmolejo	Marmolejo (inc. San Jose & Espiritu Santo)	Volcanic Rock	Andesite	-69.9	-33.78	59.7	0.70502	0.70502
Hildreth & Moorbath (1988)	CM12		Quaternary	San José - Marmolejo	Marmolejo (inc. San Jose & Espiritu Santo)	Volcanic Rock	Dacite	-69.9	-33.78	61.6	0.70541	0.70541
Hildreth & Moorbath (1988)	CM16		Quaternary	San José - Marmolejo	Marmolejo (inc. San Jose & Espiritu Santo)	Volcanic Rock	Dacite	-69.9	-33.78	65.6	0.70556	0.70556	0.512534	0.512534
Hildreth & Moorbath (1988)	CM16A		Quaternary	San José - Marmolejo	Marmolejo (inc. San Jose & Espiritu Santo)	Volcanic Rock	Andesite	-69.9	-33.78	56.5	0.7052	0.7052
Hildreth & Moorbath (1988)	CM18		Quaternary	San José - Marmolejo	Marmolejo (inc. San Jose & Espiritu Santo)	Volcanic Rock	Dacite	-69.9	-33.78	66.8	0.70566	0.70566	0.51251	0.51251
Hildreth & Moorbath (1988)	CM19		Quaternary	San José - Marmolejo	Marmolejo (inc. San Jose & Espiritu Santo)	Volcanic Rock	Dacite	-69.9	-33.78	60.5	0.70536	0.70536	0.512553	0.512553
Hildreth & Moorbath (1988)	CM19A		Quaternary	San José - Marmolejo	Marmolejo (inc. San Jose & Espiritu Santo)	Volcanic Rock	Andesite	-69.9	-33.78	55.2	0.70508	0.70508
Hildreth & Moorbath (1988)	CM2		Quaternary	San José - Marmolejo	Marmolejo (inc. San Jose & Espiritu Santo)	Volcanic Rock	Dacite	-69.9	-33.78	62.6	0.70488	0.70488
Hildreth & Moorbath (1988)	CM22		Quaternary	San José - Marmolejo	Marmolejo (inc. San Jose & Espiritu Santo)	Volcanic Rock	Andesite	-69.9	-33.78	58.2	0.70489	0.70489
Hildreth & Moorbath (1988)	CM27		Quaternary	San José - Marmolejo	Marmolejo (inc. San Jose & Espiritu Santo)	Volcanic Rock	Andesite	-69.9	-33.78	59.6	0.7054	0.7054
Hildreth & Moorbath (1988)	CM3		Quaternary	San José - Marmolejo	Marmolejo (inc. San Jose & Espiritu Santo)	Volcanic Rock	Andesite	-69.9	-33.78	58.4	0.70494	0.70494	0.512591	0.512591
Hildreth & Moorbath (1988)	CM5		Quaternary	San José - Marmolejo	Marmolejo (inc. San Jose & Espiritu Santo)	Volcanic Rock	Dacite	-69.9	-33.78	66.3	0.70533	0.70533
Hildreth & Moorbath (1988)	CM7		Quaternary	San José - Marmolejo	Marmolejo (inc. San Jose & Espiritu Santo)	Volcanic Rock	Dacite	-69.9	-33.78	64.7	0.7052	0.7052	0.512552	0.512552
Hildreth & Moorbath (1988)	CM7A		Quaternary	San José - Marmolejo	Marmolejo (inc. San Jose & Espiritu Santo)	Volcanic Rock	Andesite	-69.9	-33.78	57.3	0.70494	0.70494
Hildreth & Moorbath (1988)	VP1		Quaternary	Palomo	Palomo	Volcanic Rock	Andesite	-70.35	-34.5	56.2	0.70423	0.70423
Hildreth & Moorbath (1988)	VP10		Quaternary	Palomo	Palomo (older units)	Volcanic Rock	Dacite	-70.35	-34.5	52.9	0.70514	0.70514
Hildreth & Moorbath (1988)	VP11		Quaternary	Palomo	Palomo (older units)	Volcanic Rock	Rhyolite	-70.35	-34.5	75.7	0.70534	0.70534
Hildreth & Moorbath (1988)	VP2		Quaternary	Palomo	Palomo	Volcanic Rock	Dacite	-70.35	-34.5	60	0.70424	0.70424
Hildreth & Moorbath (1988)	VP4		Quaternary	Palomo	Palomo	Volcanic Rock	Dacite	-70.35	-34.5	66.1	0.70426	0.70426	0.512691	0.512691
Hildreth & Moorbath (1988)	VP5		Quaternary	Palomo	Palomo	Volcanic Rock	Dacite	-70.35	-34.5	66.2	0.7043	0.7043
Hildreth & Moorbath (1988)	VP8		Quaternary	Palomo	Palomo	Volcanic Rock	Dacite	-70.35	-34.5	63.1	0.70429	0.70429
Hildreth & Moorbath (1988)	VT1		Quaternary	Tinguiririca	Tinguiririca-Fray Carlos	Volcanic Rock	Andesite	-70.352	-34.814	58.2	0.70392	0.70392
Hildreth & Moorbath (1988)	VT10		Quaternary	Tinguiririca	Tinguiririca	Volcanic Rock	Dacite	-70.352	-34.814	60.2	0.70408	0.70408
Hildreth & Moorbath (1988)	VT11		Quaternary	Tinguiririca	Tinguiririca	Volcanic Rock	Andesite	-70.352	-34.814	58.2	0.70414	0.70414	0.512735	0.512735
Hildreth & Moorbath (1988)	VT12		Quaternary	Tinguiririca	Tinguiririca	Volcanic Rock	Dacite	-70.352	-34.814	68.1	0.70404	0.70404
Hildreth & Moorbath (1988)	VT13		Quaternary	Tinguiririca	Tinguiririca	Volcanic Rock	Dacite	-70.352	-34.814	60.8	0.70406	0.70406
Hildreth & Moorbath (1988)	VT15		Quaternary	Tinguiririca	Tinguiririca	Volcanic Rock	Andesite	-70.352	-34.814	57.8	0.70397	0.70397
Hildreth & Moorbath (1988)	VT2		Quaternary	Tinguiririca	Tinguiririca-Fray Carlos	Volcanic Rock	Andesite	-70.352	-34.814	57.5	0.70402	0.70402
Hildreth & Moorbath (1988)	VT20		Quaternary	Tinguiririca	Tinguiririca	Volcanic Rock	Dacite	-70.352	-34.814	62.5	0.7041	0.7041
Hildreth & Moorbath (1988)	VT3		Quaternary	Tinguiririca	Tinguiririca-Fray Carlos	Volcanic Rock	Andesite	-70.352	-34.814	58.2	0.70418	0.70418
Hildreth & Moorbath (1988)	VT6		Quaternary	Tinguiririca	Tinguiririca-Fray Carlos	Volcanic Rock	Andesite	-70.352	-34.814	59.5	0.70406	0.70406
Hildreth & Moorbath (1988)	VT7		Quaternary	Tinguiririca	Tinguiririca-Fray Carlos	Volcanic Rock	Dacite	-70.352	-34.814	60.8	0.70407	0.70407
Hildreth & Moorbath (1988)	VT9		Quaternary	Tinguiririca	Tinguiririca	Volcanic Rock	Andesite	-70.352	-34.814	59.9	0.70415	0.70415
Hildreth & Moorbath (1988)	AP3		Quaternary	Sordo Luca	Sordo Luca	Volcanic Rock	Dacite	-70.5	-35	60.2	0.70419	0.70419
Hildreth & Moorbath (1988)	AP4		Quaternary	Sordo Luca	Sordo Luca	Volcanic Rock	Dacite	-70.5	-35	62.6	0.70435	0.70435
Hildreth & Moorbath (1988)	AP5		Quaternary	Sordo Luca	Sordo Luca	Volcanic Rock	Andesite	-70.5	-35	59.3	0.70417	0.70417
Hildreth & Moorbath (1988)	PP1		Quaternary	Planchón-Peteroa	Planchon-Peteroa	Volcanic Rock	Andesite	-70.57	-35.24	51.6	0.704	0.704	0.512787	0.512787
Hildreth & Moorbath (1988)	PP10		Quaternary	Planchón-Peteroa	Planchon-Peteroa	Volcanic Rock	Andesite	-70.57	-35.24	52.3	0.70399	0.70399
Hildreth & Moorbath (1988)	PP13		Quaternary	Planchón-Peteroa	Planchon-Peteroa	Volcanic Rock	Andesite	-70.57	-35.24	52.1	0.70399	0.70399
Hildreth & Moorbath (1988)	PP2		Quaternary	Planchón-Peteroa	Planchon-Peteroa	Volcanic Rock	Andesite	-70.57	-35.24	52.6	0.70407	0.70407
Hildreth & Moorbath (1988)	PP6		Quaternary	Planchón-Peteroa	Planchon-Peteroa	Volcanic Rock	Andesite	-70.57	-35.24	57.3	0.70411	0.70411
Hildreth & Moorbath (1988)	PP7		Quaternary	Planchón-Peteroa	Planchon-Peteroa	Volcanic Rock	Andesite	-70.57	-35.24	59.7	0.70416	0.70416
Hildreth & Moorbath (1988)	PP8		Quaternary	Planchón-Peteroa	Planchon-Peteroa	Volcanic Rock	Andesite	-70.57	-35.24	69.2	0.70424	0.70424	0.512733	0.512733
Hildreth & Moorbath (1988)	D2-1-24F		Quaternary	Descabezado Grande	Descabezado Grande	Volcanic Rock	Andesite	-70.8	-35.5	56.1	0.7038	0.7038
Hildreth & Moorbath (1988)	D2-1-25A		Quaternary	Descabezado Grande	Descabezado Grande	Volcanic Rock	Rhyolite	-70.8	-35.5	71.1	0.70393	0.70393
Hildreth & Moorbath (1988)	Q60		Quaternary	Descabezado Grande	Descabezado Grande	Volcanic Rock	Andesite	-70.8	-35.5	55.4	0.70403	0.70403
Hildreth & Moorbath (1988)	Q62		Quaternary	Descabezado Grande	Descabezado Grande	Volcanic Rock	Andesite	-70.8	-35.5	57.9	0.70396	0.70396
Hildreth & Moorbath (1988)	Q63		Quaternary	Descabezado Grande	Descabezado Grande	Volcanic Rock	Dacite	-70.8	-35.5	64.8	0.70399	0.70399
Hildreth & Moorbath (1988)	Q64		Quaternary	Descabezado Grande	Descabezado Grande	Volcanic Rock	Dacite	-70.8	-35.5	61.9	0.70393	0.70393
Hildreth & Moorbath (1988)	Q17		Quaternary	Quizapu	Quizapu (1932 eruption)	Volcanic Rock	Andesite	-70.85	-35.58	52.6	0.70404	0.70404
Hildreth & Moorbath (1988)	Q2		Quaternary	Quizapu	Quizapu (1932 eruption)	Volcanic Rock	Dacite	-70.85	-35.58	69.8	0.70389	0.70389
Hildreth & Moorbath (1988)	Q22		Quaternary	Quizapu	Quizapu (pre-historic)	Volcanic Rock	Dacite	-70.85	-35.58	68	0.70393	0.70393
Hildreth & Moorbath (1988)	Q36		Quaternary	Quizapu	Quizapu (pre-historic)	Volcanic Rock	Dacite	-70.85	-35.58	69	0.70399	0.70399
Hildreth & Moorbath (1988)	Q5		Quaternary	Quizapu	Quizapu (1932 eruption)	Volcanic Rock	Dacite	-70.85	-35.58	67.9	0.70387	0.70387
Hildreth & Moorbath (1988)	Q9		Quaternary	Quizapu	Quizapu (1932 eruption)	Volcanic Rock	Andesite	-70.85	-35.58	59.7	0.70398	0.70398
Hildreth & Moorbath (1988)	Q27		Quaternary	Cerro Azul	Cerro Azul - peripheral cones	Volcanic Rock	Andesite	-70.8	-35.6	53.5	0.70385	0.70385
Hildreth & Moorbath (1988)	Q28		Quaternary	Cerro Azul	Cerro Azul - peripheral cones	Volcanic Rock	Andesite	-70.8	-35.6	54.1	0.70368	0.70368
Hildreth & Moorbath (1988)	Q29		Quaternary	Cerro Azul	Cerro Azul - peripheral cones	Volcanic Rock	Andesite	-70.8	-35.6	54.1	0.70372	0.70372
Hildreth & Moorbath (1988)	Q30		Quaternary	Cerro Azul	Cerro Azul - peripheral cones	Volcanic Rock	Andesite	-70.8	-35.6	53.8	0.70382	0.70382
Hildreth & Moorbath (1988)	Q32		Quaternary	Cerro Azul	Cerro Azul - old shield	Volcanic Rock	Andesite	-70.8	-35.6	51.1	0.70388	0.70388
Hildreth & Moorbath (1988)	Q42		Quaternary	Cerro Azul	Cerro Azul - old shield	Volcanic Rock	Andesite	-70.8	-35.6	52.2	0.70408	0.70408
Hildreth & Moorbath (1988)	Q44		Quaternary	Cerro Azul	Cerro Azul - old shield	Volcanic Rock	Andesite	-70.8	-35.6	53.4	0.70367	0.70367	0.512816	0.512816
Hildreth & Moorbath (1988)	Q45		Quaternary	Cerro Azul	Cerro Azul - main cone	Volcanic Rock	Andesite	-70.8	-35.6	53.5	0.70401	0.70401
Hildreth & Moorbath (1988)	Q47		Quaternary	Cerro Azul	Cerro Azul - main cone	Volcanic Rock	Dacite	-70.8	-35.6	64.2	0.70396	0.70396
Hildreth & Moorbath (1988)	Q47A		Quaternary	Cerro Azul	Cerro Azul - main cone	Volcanic Rock	Andesite	-70.8	-35.6	52.6	0.70393	0.70393
Hildreth & Moorbath (1988)	Q53		Quaternary	Cerro Azul	Cerro Azul - main cone	Volcanic Rock	Dacite	-70.8	-35.6	61.5	0.70396	0.70396
Hildreth & Moorbath (1988)	Q55		Quaternary	Cerro Azul	Cerro Azul - main cone	Volcanic Rock	Dacite	-70.8	-35.6	69.2	0.70393	0.70393
Hildreth & Moorbath (1988)	Q58		Quaternary	Cerro Azul	Cerro Azul - main cone	Volcanic Rock	Andesite	-70.8	-35.6	57	0.70393	0.70393
Hildreth & Moorbath (1988)	Q66		Quaternary	Cerro Azul	Cerro Azul - main cone	Volcanic Rock	Dacite	-70.8	-35.6	61.1	0.70394	0.70394
Hildreth & Moorbath (1988)	Q85-2		Quaternary	Cerro Azul	Cerro Azul - old shield	Volcanic Rock	Andesite	-70.8	-35.6	53.2	0.70357	0.70357
Hildreth & Moorbath (1988)	MG181		Quaternary	Longaví	Nevado De Longavi	Volcanic Rock	Andesite	-71.27	-36.2	57.1	0.70396	0.70396	0.512789	0.512789
Hildreth & Moorbath (1988)	MG9		Quaternary	Longaví	Nevado De Longavi	Volcanic Rock	Andesite	-71.27	-36.2	56.9	0.70391	0.70391
Jacques et al. (2013)	CL 721D		Quaternary-Holocene	Tinguiririca	Tinguiririca	lava		-70.3699	-34.8252	58.6946	0.703909	0.703909	0.512752	0.512752
Jacques et al. (2013)	CL 725		Quaternary-Holocene	Tinguiririca	Tinguiririca	lava		-70.3699	-34.8252	57.2054	0.704139	0.704139	0.512751	0.512751
Jacques et al. (2013)	CL 726		Quaternary-Holocene	Tinguiririca	Tinguiririca	lava		-70.3699	-34.8252	59.4054	0.70397	0.70397	0.512745	0.512745
Jacques et al. (2013)	CL 207		Quaternary-Holocene	Planchón-Peteroa	Planchón-Peteroa	lava		-70.5251	-35.2126	53.56	0.704108	0.704108	0.512752	0.512752
Jacques et al. (2013)	CL 745		Quaternary-Holocene	Cerro Azul-Resolana	Resolana	bomb		-70.8351	-35.6392	53.3056	0.703747	0.703747	0.512803	0.512803
Jacques et al. (2013)	CL 741		Quaternary-Holocene	Cerro Azul-Resolana	Resolana	bomb		-70.8379	-35.6566	54.0746	0.703645	0.703645	0.512833	0.512833
Jacques et al. (2013)	CL 736		Quaternary-Holocene	Cerro Azul-Resolana	Resolana (small cone near Cerro Azul)	lava		-70.8364	-35.6708	54.9857	0.703769	0.703769	0.512795	0.512795
Jacques et al. (2013)	CL 568		Holocene to 235 ka	San Pedro	San Pedro	lava		-70.833	-36.0114	53.3103	0.704016	0.704016	0.512788	0.512788
Jacques et al. (2013)	CL 565		Holocene to 235 ka	San Pedro	San Pedro	lava		-70.8371	-36.0122	63.2518	0.703928	0.703928	0.512799	0.512799
Jacques et al. (2013)	CL 570		Holocene to 235 ka	San Pedro	San Pedro	lava		-70.8218	-36.0133	54.9453	0.704065	0.704065	0.512767	0.512767
Jacques et al. (2013)	CL 571		Holocene to 235 ka	San Pedro	San Pedro	lava		-70.8121	-36.0182	53.046	0.704023	0.704023	0.512785	0.512785
Jacques et al. (2013)	CL 575b		Probably Holocene	San Pedro (Satellite cones)	San Pedro (Satellite cones)	bomb		-70.6954	-36.0858	51.0614	0.704046	0.704046	0.512749	0.512749
Jacques et al. (2013)	CL 577		Probably Holocene	San Pedro (Satellite cones)	San Pedro (Satellite cones)	lava		-70.7033	-36.0993	51.2996	0.704161	0.704161	0.512714	0.512714
Jacques et al. (2013)	CL 572		Probably Holocene	San Pedro (Satellite cones)	San Pedro (Satellite cones)	bomb		-70.6995	-36.1025	51.4032	0.70405	0.70405	0.512752	0.512752
Jacques et al. (2013)	CL 576		Probably Holocene	San Pedro (Satellite cones)	San Pedro (Satellite cones)	lava		-70.6995	-36.1025	61.0703	0.704053	0.704053	0.512756	0.512756
Jacques et al. (2013)	CL 447		Quaternary-Holocene	Longaví	Longaví	lava		-71.2228	-36.1231	51.0385	0.703803	0.703803	0.512869	0.512869
Jacques et al. (2013)	CL 449		Quaternary-Holocene	Longaví	Longaví	lava		-71.1661	-36.1735	51.9952	0.704105	0.704105	0.512761	0.512761
Jacques et al. (2013)	CL 520		Quaternary-Holocene	Longaví	Longaví	lava		-71.1661	-36.1735	52.2357	0.703903	0.703903	0.512844	0.512844
Jacques et al. (2013)	CL 530		Quaternary-Holocene	Longaví	Longaví	lava		-71.1609	-36.1849	59.0882	0.704029	0.704029	0.512798	0.512798
Jacques et al. (2013)	CL 531		Quaternary-Holocene	Longaví	Longaví	lava		-71.1615	-36.1896	56.5985	0.703979	0.703979	0.512806	0.512806
Jacques et al. (2013)	CL 555		Quaternary-Holocene	Chillán-Paranor	Paranor (Chillán Satellite cone)	bomb		-71.4291	-36.8767	55.5769	0.703915	0.703915	0.512836	0.512836
Jacques et al. (2013)	CL 085		Quaternary-Holocene	Antuco	Antuco	lava		-71.3524	-37.3711	54.08	0.70384	0.70384	0.512847	0.512847
Jacques et al. (2013)	CL 071		Quaternary-Holocene	Antuco	Antuco	lava		-71.4321	-37.3971	52.29	0.703853	0.703853	0.512839	0.512839
Jacques et al. (2013)	CL 557		Quaternary-Holocene	Callaqui (Satellite cones)	Callaqui (Satellite cones)	lava		-71.3989	-37.9077	55.8939	0.703939	0.703939	0.512814	0.512814
Jacques et al. (2013)	CL 559		Quaternary-Holocene	Callaqui (Satellite cones)	Callaqui (Satellite cones)	lava		-71.3951	-37.909	53.9947	0.703854	0.703854	0.512807	0.512807
Jacques et al. (2013)	CL 560		Quaternary-Holocene	Callaqui (Satellite cones)	Callaqui (Satellite cones)	lava		-71.3951	-37.909	50.8959	0.703907	0.703907	0.512814	0.512814
Jacques et al. (2014)	CL 049		Holocene	Lonquimay	Lonquimay	Lava		-71.51	-38.34		0.703952	0.703952	0.512884	0.512884
Jacques et al. (2014)	CL 045		Holocene	Lonquimay	Lonquimay	Lava		-71.53	-38.36		0.703952	0.703952	0.51288	0.51288
Jacques et al. (2014)	CL 017*		Holocene	Caburga-Huilemolle	Huilemolle⁎	Lava		-71.81	-39.27		0.703892	0.703892	0.512834	0.512834
Jacques et al. (2014)	CL 166		Holocene	Villarrica	Villarrica	Lava		-71.95	-39.39		0.703932	0.703932	0.512862	0.512862
Jacques et al. (2014)	CL159		Holocene	Mocho	Mocho	Lava		-72	-39.93		0.704067	0.704067	0.512833	0.512833
Jacques et al. (2014)	CL 109		Holocene	Casablanca	Casablanca	Lava		-72.19	-40.78		0.704049	0.704049	0.512843	0.512843
Jacques et al. (2014)	CL 088*		Holocene	Cabeza de Vaca	Cabeza de Vaca	Bomb		-72.27	-41.3		0.70378	0.70378	0.512839	0.512839
Jacques et al. (2014)	CL 486*		Holocene	Chaiten	Chaiten	Lava		-72.6	-42.72		0.704144	0.704144	0.512787	0.512787
Jacques et al. (2014)	CL 490*		Holocene	Chaiten	Chaiten	Lava		-72.6	-42.73		0.704163	0.704163	0.512784	0.512784
Jacques et al. (2014)	CL 443*		Holocene	Chaiten	Chaiten	Bomb		-72.6	-42.93		0.703932	0.703932	0.512807	0.512807
James & Murcia (1984)	CO42		Quaternary	Nevado del Ruiz	Nevado del Ruiz, Colombia		Andesite	-75.323	4.895		0.70445	0.70445	0.512765	0.512765
James & Murcia (1984)	CO44		Quaternary	Nevado del Ruiz	Nevado del Ruiz, Colombia		Andesite	-75.323	4.895		0.70434	0.70434	0.512795	0.512795
James & Murcia (1984)	CO49		Quaternary	Nevado del Ruiz	Nevado del Ruiz, Colombia		Andesite	-75.323	4.895		0.70433	0.70433	0.512737	0.512737
James & Murcia (1984)	CO50		Quaternary	Nevado del Ruiz	Nevado del Ruiz, Colombia		Andesite	-75.323	4.895		0.70433	0.70433
James & Murcia (1984)	CO57		Quaternary	Nevado del Ruiz	Nevado del Ruiz, Colombia		Andesite	-75.323	4.895		0.70433	0.70433	0.512782	0.512782
James & Murcia (1984)	CO58		Quaternary	Nevado del Ruiz	Nevado del Ruiz, Colombia		Andesite	-75.323	4.895		0.70431	0.70431	0.512772	0.512772
James & Murcia (1984)	CO62		Quaternary	Nevado del Ruiz	Nevado del Ruiz, Colombia		Andesite	-75.323	4.895		0.70426	0.70426	0.512768	0.512768
James & Murcia (1984)	CO65		Quaternary	Nevado del Ruiz	Nevado del Ruiz, Colombia		Andesite	-75.323	4.895		0.70429	0.70429	0.512842	0.512842
James & Murcia (1984)	CO1		Quaternary	Galeras	Galeras, Colombia		Andesite	-77.36	1.22		0.70423	0.70423	0.512841	0.512841
James & Murcia (1984)	CO11		Quaternary	Galeras	Galeras, Colombia		Andesite	-77.36	1.22		0.70423	0.70423	0.512792	0.512792
James & Murcia (1984)	CO12		Quaternary	Galeras	Galeras, Colombia		Andesite	-77.36	1.22		0.70418	0.70418	0.512816	0.512816
James & Murcia (1984)	CO17		Quaternary	Galeras	Galeras, Colombia		Andesite	-77.36	1.22		0.70422	0.70422	0.512846	0.512846
James & Murcia (1984)	GA1		Quaternary	Galeras	Galeras, Colombia		Andesite	-77.36	1.22		0.70422	0.70422	0.512801	0.512801
James & Murcia (1984)	GA10		Quaternary	Galeras	Galeras, Colombia		Andesite	-77.36	1.22		0.70435	0.70435
James & Murcia (1984)	GA2		Quaternary	Galeras	Galeras, Colombia		Andesite	-77.36	1.22		0.70414	0.70414	0.512728	0.512728
James & Murcia (1984)	GA3		Quaternary	Galeras	Galeras, Colombia		Andesite	-77.36	1.22		0.7041	0.7041	0.512847	0.512847
James & Murcia (1984)	GA4		Quaternary	Galeras	Galeras, Colombia		Andesite	-77.36	1.22		0.70409	0.70409
James & Murcia (1984)	GA5		Quaternary	Galeras	Galeras, Colombia		Andesite	-77.36	1.22		0.70453	0.70453
James & Murcia (1984)	GA6		Quaternary	Galeras	Galeras, Colombia		Andesite	-77.36	1.22		0.70461	0.70461	0.512771	0.512771
James & Murcia (1984)	GA7		Quaternary	Galeras	Galeras, Colombia		Andesite	-77.36	1.22		0.70423	0.70423
James & Murcia (1984)	GA8		Quaternary	Galeras	Galeras, Colombia		Andesite	-77.36	1.22		0.70434	0.70434
James & Murcia (1984)	GA9		Quaternary	Galeras	Galeras, Colombia		Andesite	-77.36	1.22		0.70477	0.70477	0.512804	0.512804
Mamani et al. (2008)	SAB-3 (1990)	0	Holocene	Sabancaya	Sabancaya	lava		-71.85	-15.7972	60.95	0.706719	0.706719	0.512362	0.512362
Mamani et al. (2008)	SAB-9215	0	Holocene	Sabancaya	Sabancaya	lava		-71.85	-15.7972	60.8	0.706816	0.706816	0.512361	0.512361
Mamani et al. (2008)	SAB-99-02A	0	Holocene	Sabancaya	Sabancaya	lava		-71.8222	-15.8314	63.6	0.706807	0.706807	0.512367	0.512367
Mamani et al. (2008)	SAB-99-02B	0	Holocene	Sabancaya	Sabancaya	lava		-71.8222	-15.8314	64.8	0.707043	0.707043	0.512333	0.512333
Mamani et al. (2008)	SAB-99-01	0	Holocene	Sabancaya	Sabancaya	lava		-71.8086	-15.8422	61.4	0.706857	0.706857	0.512341	0.512341
Mamani et al. (2008)	CHA-99-02	0	Holocene	Chachani	Chachani	lava		-71.6283	-16.1161	57.6	0.707556	0.707556	0.512203	0.512203
Mamani et al. (2008)	NIC-01-22	0	Holocene	Nicholson	Nicholson	lava		-71.7299	-16.2605	52.3	0.706473	0.706473	0.512341	0.512341
Mamani et al. (2008)	MIS-00-20	0	Holocene	El Misti	Misti	lava		-71.41	-16.294	58	0.707459	0.707459	0.512126	0.512126
Mamani et al. (2008)	MIS-99-04	0	Holocene	El Misti	Misti	lava	Andesite	-71.41	-16.294	60.5	0.707546	0.707546	0.512117	0.512117
Mamani et al. (2008)	MIS-99-10A	0	Holocene	El Misti	Misti	lava	Andesite	-71.41	-16.294	58	0.707567	0.707567	0.512156	0.512156
Mamani et al. (2008)	MIS-99-10B	0	Holocene	El Misti, Q. Pastores	Misti	lava		-71.41	-16.294	59.5	0.707599	0.707599	0.512089	0.512089
Mamani et al. (2008)	CHA-99-01	0	Holocene	Chachani	Chachani	lava		-71.6465	-16.2981	59.6	0.707633	0.707633	0.512131	0.512131
Mamani et al. (2008)	Ubi-30a	0	Holocene	Ubinas	Ubinas	lava		-70.8958	-16.3406	65.95	0.706876	0.706876	0.51229	0.51229
Mamani et al. (2008)	UBI-99-10	0	Holocene	Ubinas	Ubinas	lava		-70.9144	-16.3478	55.5	0.706737	0.706737	0.512306	0.512306
Mamani et al. (2008)	UBI-99-02	0	Holocene	Ubinas	Ubinas	lava		-70.8733	-16.4164	61.4	0.706775	0.706775	0.512308	0.512308
Mamani et al. (2008)	HP 218	0	Holocene	Huanynaputina	Huanynaputina	lava		-70.85	-16.608	59.55	0.706557	0.706557	0.512293	0.512293
Mamani et al. (2008)	HP-217B	0	Holocene	Huanynaputina	Huanynaputina	lava		-70.85	-16.608		0.707083	0.707083	0.512227	0.512227
Mamani et al. (2008)	HUAY-99-01	0	Holocene	Huanynaputina	Huanynaputina	lava		-70.85	-16.608	63	0.706851	0.706851	0.512212	0.512212
Mamani et al. (2008)	HUAY-99-02	0	Holocene	Huanynaputina	Huanynaputina	lava		-70.85	-16.608	63.1	0.706853	0.706853	0.512222	0.512222
Mamani et al. (2008)	HUAY-99-03	0	Holocene	Huanynaputina	Huanynaputina	lava		-70.85	-16.608	63.3	0.706884	0.706884	0.512235	0.512235
Mamani et al. (2008)	HUAY-99-04	0	Holocene	Huanynaputina	Huanynaputina	lava		-70.85	-16.608	63.45	0.706903	0.706903	0.512221	0.512221
Mamani et al. (2008)	HUAY-99-05	0	Holocene	Huanynaputina	Huanynaputina	lava		-70.85	-16.608	63.2	0.706863	0.706863	0.512211	0.512211
Mamani et al. (2008)	HUAY-99-07	0	Holocene	Huanynaputina	Huanynaputina	lava		-70.85	-16.608	63.8	0.706793	0.706793	0.512248	0.512248
Mamani et al. (2008)	HUAY-99-18A	0	Holocene	Huanynaputina	Huanynaputina	lava		-70.85	-16.608	63.6	0.706823	0.706823	0.512246	0.512246
Mamani et al. (2008)	HUAY-99-19	0	Holocene	Huanynaputina	Huanynaputina	lava		-70.85	-16.608	63.2	0.706799	0.706799	0.512252	0.512252
Mamani et al. (2008)	TC-09	0	Holocene	Ticsani	Ticsani	lava		-70.645	-16.7317	63.2	0.706796	0.706796
Mamani et al. (2008)	TC-12A	0	Holocene	Ticsani	Ticsani	lava		-70.6042	-16.7497	59.7	0.70667	0.70667	0.51228	0.51228
Mamani et al. (2008)	TC-02	0	Holocene	Ticsani	Ticsani	lava		-70.6031	-16.765	65.6	0.706758	0.706758	0.512287	0.512287
Mamani et al. (2008)	TC-04	0	Holocene	Ticsani	Ticsani	lava		-70.6097	-16.7892	65.1	0.706707	0.706707	0.512259	0.512259
Mamani et al. (2008)	TC-6	0	Holocene	Ticsani	Ticsani	lava		-70.6186	-16.7922	64.5	0.706665	0.706665	0.512261	0.512261
Mamani et al. (2008)	TUTU-99-05	0	Holocene	Tutupaca	Tutupaca	lava		-70.3883	-17.0169	55.3	0.705981	0.705981	0.512311	0.512311
Mamani et al. (2008)	YUC-00-15	0	Holocene	Yucamane	Yucamane	lava		-70.2014	-17.1764	58.4	0.706401	0.706401	0.512274	0.512274
Mamani et al. (2008)	YUC-00-07	0	Holocene	Yucamane	Yucamane	lava		-70.1781	-17.1989	55.2	0.706417	0.706417	0.512326	0.512326
Mamani et al. (2008)	YUC-00-01	0	Holocene	Yucamane	Yucamane	lava		-70.1717	-17.2139	55.5	0.706405	0.706405	0.512322	0.512322
Mamani et al. (2008)	TIT-00-03	0	Holocene	Titire	Titire	lava		-69.8178	-17.2639	56.8	0.70632	0.70632	0.51239	0.51239
Mamani et al. (2008)	YUC-00-18	0	Holocene	Yucamane	Yucamane	lava		-70.2	-17.3306	58.6	0.706525	0.706525	0.512294	0.512294
Mamani et al. (2008)	YUC-00-19	0	Holocene	Yucamane	Yucamane	lava		-70.2	-17.3306	58.3	0.706509	0.706509	0.512257	0.512257
Mamani et al. (2008)	CAS-00-01	0	Holocene	Casiri	Casiri	lava		-69.7825	-17.4989	60.3	0.705678	0.705678	0.512366	0.512366
Mamani et al. (2008)	CAS-00-02	0	Holocene	Casiri	Casiri	lava		-69.7825	-17.4989	59.6	0.70581	0.70581	0.512358	0.512358
Mamani et al. (2008)	TAC-002	0	Holocene	Tacora	Tacora	lava		-69.7667	-17.7167	60.75	0.706677	0.706677
Mamani et al. (2008)	TAC-006	0	Holocene	Tacora	Tacora	lava		-69.7667	-17.7167	55.68	0.706247	0.706247	0.512349	0.512349
Mamani et al. (2008)	CAQ-001	0	Holocene	Caquena	Caquena	lava		-69.2181	-18.0625	61.65	0.706739	0.706739	0.51227	0.51227
Mamani et al. (2008)	CAQ-002	0	Holocene	Caquena	Caquena	lava		-69.2458	-18.075	56.57	0.705838	0.705838	0.51252	0.51252
Mamani et al. (2008)	CAQ-003	0	Holocene	Caquena	Caquena	lava		-69.2458	-18.075	74.57	0.707705	0.707705	0.51233	0.51233
Mamani et al. (2008)	CAQ-094	0	Holocene	Caquena	Caquena	lava		-69.2458	-18.075	57.47	0.706449	0.706449	0.51236	0.51236
Mamani et al. (2008)	TAP-001	0	Holocene	Taapaca	Taapaca	lava		-69.5	-18.0833	65.03	0.70668	0.70668
Mamani et al. (2008)	TAP-002	0	Holocene	Taapaca	Taapaca	lava		-69.5	-18.0833	54.68	0.7065	0.7065	0.512344	0.512344
Mamani et al. (2008)	POM152	0	Holocene	Pomerape	Pomerape	lava		-69.1069	-18.0861	52.75	0.70667	0.70667	0.51235	0.51235
Mamani et al. (2008)	POM154	0	Holocene	Pomerape	Pomerape	lava		-69.1361	-18.0861	54.21	0.70668	0.70668
Mamani et al. (2008)	TAP-97-37	0	Holocene	Taapaca	Taapaca	lava		-69.4875	-18.0875	62.5	0.706303	0.706303	0.51233	0.51233
Mamani et al. (2008)	TAP-97-37-1	0	Holocene	Taapaca	Taapaca	lava		-69.4875	-18.0875	53.2	0.70588	0.70588	0.512356	0.512356
Mamani et al. (2008)	TAP-97-17	0	Holocene	Taapaca	Taapaca	lava		-69.5117	-18.0922	63.6	0.706736	0.706736	0.51228	0.51228
Mamani et al. (2008)	TAP-97-34	0	Holocene	Taapaca	Taapaca	lava	Dacite	-69.5239	-18.1053	65.5	0.706725	0.706725	0.51229	0.51229
Mamani et al. (2008)	TAP 97-29/1	0	Holocene	Taapaca	Taapaca	lava		-69.5175	-18.12	55.5	0.706546	0.706546	0.512293	0.512293
Mamani et al. (2008)	TAP-97-28	0	Holocene	Taapaca	Taapaca	lava	Dacite	-69.5331	-18.12	65.2	0.706471	0.706471	0.512305	0.512305
Mamani et al. (2008)	TAP-02-02-b	0	Holocene	Taapaca	Taapaca	lava		-69.5219	-18.1272	56.8	0.706703	0.706703	0.512299	0.512299
Mamani et al. (2008)	TAP-97-06	0	Holocene	Taapaca	Taapaca	lava	Andesite	-69.4994	-18.1364	61.45	0.706651	0.706651	0.512313	0.512313
Mamani et al. (2008)	TAP-87-002	0	Holocene	Taapaca	Taapaca	lava	Dacite	-69.4833	-18.1597	64.4	0.706711	0.706711	0.512296	0.512296
Mamani et al. (2008)	PAR 130	0	Holocene	Parinacota	Parinacota	lava		-69.1764	-18.1819	66.02	0.70702	0.70702
Mamani et al. (2008)	PAR 183	0	Holocene	Parinacota	Parinacota	lava		-69.1764	-18.1819	67.02	0.70681	0.70681
Mamani et al. (2008)	PAR 48	0	Holocene	Parinacota	Parinacota	lava		-69.1764	-18.1819	68.98	0.706739	0.706739	0.512267	0.512267
Mamani et al. (2008)	DBF 91	0	Holocene	Parinacota	Parinacota	lava		-69.1667	-18.1833	62.6	0.70675	0.70675	0.512302	0.512302
Mamani et al. (2008)	PAR 11	0	Holocene	Parinacota	Parinacota	lava		-69.1667	-18.1833	54.04	0.70613	0.70613	0.512379	0.512379
Mamani et al. (2008)	PAR 123	0	Holocene	Parinacota	Parinacota	lava		-69.1667	-18.1833	61.83	0.70688	0.70688
Mamani et al. (2008)	PAR 162	0	Holocene	Parinacota	Parinacota	lava		-69.1667	-18.1833	61.88	0.70687	0.70687	0.512327	0.512327
Mamani et al. (2008)	PAR 163	0	Holocene	Parinacota	Parinacota	lava		-69.1667	-18.1833	59.27	0.70662	0.70662
Mamani et al. (2008)	PAR 165	0	Holocene	Parinacota	Parinacota	lava		-69.1667	-18.1833	56.35	0.70668	0.70668	0.512304	0.512304
Mamani et al. (2008)	PAR 166	0	Holocene	Parinacota	Parinacota	lava		-69.1667	-18.1833	63.34	0.70659	0.70659
Mamani et al. (2008)	PAR 169	0	Holocene	Parinacota	Parinacota	lava		-69.1667	-18.1833	56.52	0.70675	0.70675
Mamani et al. (2008)	PAR 219	0	Holocene	Parinacota	Parinacota	lava		-69.1667	-18.1833	56.66	0.70667	0.70667
Mamani et al. (2008)	PAR 220	0	Holocene	Parinacota	Parinacota	lava		-69.1667	-18.1833	56.79	0.70673	0.70673
Mamani et al. (2008)	PAR 34	0	Holocene	Parinacota	Parinacota	lava		-69.1667	-18.1833	58.6	0.70695	0.70695	0.512299	0.512299
Mamani et al. (2008)	PAR 61	0	Holocene	Parinacota	Parinacota	lava		-69.1042	-18.1833	63.44	0.7068	0.7068
Mamani et al. (2008)	PAR 68	0	Holocene	Parinacota	Parinacota	lava		-69.1667	-18.1833	58.93	0.70692	0.70692	0.51228	0.51228
Mamani et al. (2008)	PAR 72	0	Holocene	Parinacota	Parinacota	lava		-69.1667	-18.1833	53.5	0.70612	0.70612
Mamani et al. (2008)	PAR 73	0	Holocene	Parinacota	Parinacota	lava		-69.1667	-18.1833	56.5	0.70673	0.70673	0.512297	0.512297
Mamani et al. (2008)	PAR 86	0	Holocene	Parinacota	Parinacota	lava		-69.1667	-18.1833	59.03	0.70688	0.70688
Mamani et al. (2008)	PAR 159	0	Holocene	Parinacota	Parinacota	lava		-69.1694	-18.1861	59.16	0.70666	0.70666
Mamani et al. (2008)	PAR 160	0	Holocene	Parinacota	Parinacota	lava		-69.1694	-18.1861	63.34	0.70661	0.70661
Mamani et al. (2008)	PAR 82	0	Holocene	Parinacota	Parinacota	lava		-69.1694	-18.1861	60.53	0.7067	0.7067	0.512275	0.512275
Mamani et al. (2008)	PAR 16	0	Holocene	Parinacota	Parinacota	lava		-69.1042	-18.2	64.61	0.70685	0.70685	0.512293	0.512293
Mamani et al. (2008)	PAR 007	0	Holocene	Parinacota	Parinacota	lava		-69.15	-18.2014	67.51	0.706759	0.706759
Mamani et al. (2008)	PAR 121	0	Holocene	Parinacota	Parinacota	lava		-69.15	-18.2014	58.96	0.70671	0.70671
Mamani et al. (2008)	PAR 27	0	Holocene	Parinacota	Parinacota	lava		-69.15	-18.2014	74.77	0.706763	0.706763
Mamani et al. (2008)	PAR 31	0	Holocene	Parinacota	Parinacota	lava		-69.15	-18.2014	71.69	0.706867	0.706867
Mamani et al. (2008)	PAR91-014	0	Holocene	Parinacota	Parinacota	lava		-69.15	-18.2014	68.96	0.706769	0.706769
Mamani et al. (2008)	PAR 118	0	Holocene	Parinacota	Parinacota	lava		-69.1367	-18.2153	59.87	0.706649	0.706649	0.512298	0.512298
Mamani et al. (2008)	CHU-171	0	Holocene	Chucullo	Chucullo	lava		-69.3333	-18.2167	58.76	0.70685	0.70685	0.5123	0.5123
Mamani et al. (2008)	CHU-173	0	Holocene	Chucullo	Chucullo	lava		-69.3333	-18.2167	55.78	0.70667	0.70667	0.51231	0.51231
Mamani et al. (2008)	GUL-004	0	Holocene	Guallatiri	Guallatiri	lava		-69.25	-18.4167	61.55	0.706797	0.706797	0.512232	0.512232
Mamani et al. (2008)	GUL-015	0	Holocene	Guallatiri	Guallatiri	lava		-69.25	-18.4167	62.44	0.706727	0.706727
Mamani et al. (2008)	GUL-017	0	Holocene	Guallatiri	Guallatiri	lava		-69.25	-18.4167	57.37	0.706698	0.706698
Mamani et al. (2008)	IS1-022	0	Holocene	Isluga	Isluga	lava		-68.8561	-19.15	64.53	0.705929	0.705929
Mamani et al. (2008)	IS2-012	0	Holocene	Isluga	Isluga	lava		-68.8561	-19.15	60.75	0.70585	0.70585	0.512229	0.512229
Mamani et al. (2008)	IS3-010	0	Holocene	Isluga	Isluga	lava		-68.8561	-19.15	60.05	0.70589	0.70589
Mamani et al. (2008)	IS3-029	0	Holocene	Isluga	Isluga	lava		-68.8561	-19.15	60.75	0.70589	0.70589
Mamani et al. (2008)	IS3-030	0	Holocene	Isluga	Isluga	lava		-68.8561	-19.15	60.85	0.7059	0.7059
Mamani et al. (2008)	IS3-046	0	Holocene	Isluga	Isluga	lava		-68.8561	-19.15	60.95	0.706	0.706
Mamani et al. (2008)	POR2	0	Holocene	Porquesa	Porquesa	lava		-68.7667	-19.9833	67.05	0.70582	0.70582	0.51238	0.51238
Mamani et al. (2008)	IRU10	0	Holocene	Irrutupuncu	Irrutupuncu	lava		-68.5653	-20.725	62.38	0.70531	0.70531	0.512425	0.512425
Mamani et al. (2008)	IRU1a	0	Holocene	Irrutupuncu	Irrutupuncu	lava		-68.55	-20.7333	63.92	0.70534	0.70534	0.512436	0.512436
Mamani et al. (2008)	IRU1d	0	Holocene	Irrutupuncu	Irrutupuncu	lava		-68.55	-20.7333	59.74	0.70546	0.70546
Mamani et al. (2008)	IRU6	0	Holocene	Irrutupuncu	Irrutupuncu	lava		-68.55	-20.7333	62.52	0.70542	0.70542
Mamani et al. (2008)	IRU-98-01	0	Holocene	Irruputunco	Irruputunco	lava		-68.55	-20.7333	62.4	0.70549	0.70549	0.51245	0.51245
Mamani et al. (2008)	IRU-98-05	0	Holocene	Irruputunco	Irruputunco	lava		-68.5653	-20.7333	62.5	0.70536	0.70536	0.512449	0.512449
Mamani et al. (2008)	IRU-98-07	0	Holocene	Irruputunco	Irruputunco	lava		-68.5581	-20.7333	62.6	0.70548	0.70548	0.512426	0.512426
Mamani et al. (2008)	OLC1	0	Holocene	Olca	Olca	lava		-68.4833	-20.9167	60.92	0.70565	0.70565
Mamani et al. (2008)	OLC3	0	Holocene	Olca	Olca	lava		-68.4833	-20.9167	61.39	0.70561	0.70561
Mamani et al. (2008)	OLC4	0	Holocene	Olca	Olca	lava		-68.4833	-20.9167	63.46	0.70547	0.70547
Mamani et al. (2008)	OLC5	0	Holocene	Olca	Olca	lava		-68.4833	-20.9167	62.27	0.70547	0.70547
Mamani et al. (2008)	OLC6	0	Holocene	Olca	Olca	lava		-68.4833	-20.9167	59.1	0.7058	0.7058	0.512343	0.512343
Mamani et al. (2008)	OLC7	0	Holocene	Olca	Olca	lava		-68.4833	-20.9167	60.61	0.70573	0.70573
Mamani et al. (2008)	OLA31	0	Holocene	Ollague	Ollague	lava		-68.1931	-21.1667	64.69	0.70778	0.70778
Mamani et al. (2008)	AUC1	0	Holocene	Aucanquilcha	Aucanquilcha	lava		-68.4667	-21.2	64.58	0.70604	0.70604	0.51233	0.51233
Mamani et al. (2008)	OLA10	0	Holocene	Ollague	Ollague	lava		-68.2694	-21.2694	66.19	0.708299	0.708299	0.512184	0.512184
Mamani et al. (2008)	OLA25	0	Holocene	Ollague	Ollague	lava		-68.1875	-21.2875	62.08	0.707739	0.707739
Mamani et al. (2008)	OLA1	0	Holocene	Ollague	Ollague	lava		-68.1833	-21.3028	62.41	0.707059	0.707059
Mamani et al. (2008)	OLA14	0	Holocene	Ollague	Ollague	lava		-68.1833	-21.3028	56.38	0.70669	0.70669
Mamani et al. (2008)	OLA17	0	Holocene	Ollague	Ollague	lava		-68.1833	-21.3028	62.7	0.70744	0.70744
Mamani et al. (2008)	OLA19	0	Holocene	Ollague	Ollague	lava		-68.1833	-21.3028	63.46	0.70764	0.70764
Mamani et al. (2008)	OLA21	0	Holocene	Ollague	Ollague	lava		-68.1833	-21.3028	62.12	0.70732	0.70732
Mamani et al. (2008)	OLA24	0	Holocene	Ollague	Ollague	lava		-68.1833	-21.3028	63.37	0.707459	0.707459
Mamani et al. (2008)	OLA26	0	Holocene	Ollague	Ollague	lava		-68.1833	-21.3028	63.23	0.708099	0.708099
Mamani et al. (2008)	OLA29	0	Holocene	Ollague	Ollague	lava		-68.1833	-21.3028	61.65	0.707759	0.707759
Mamani et al. (2008)	OLA3	0	Holocene	Ollague	Ollague	lava		-68.1833	-21.3028	61.57	0.70733	0.70733
Mamani et al. (2008)	OLA32	0	Holocene	Ollague	Ollague	lava		-68.1833	-21.3028	53.09	0.70713	0.70713
Mamani et al. (2008)	OLA23	0	Holocene	Ollague	Ollague	lava		-68.1875	-21.3056	60.41	0.70742	0.70742
Mamani et al. (2008)	PORU2	0	Holocene	Porunita	Porunita	lava		-68.2597	-21.3111	60.52	0.70671	0.70671	0.512269	0.512269
Mamani et al. (2008)	OLA13	0	Holocene	Ollague	Ollague	lava		-68.175	-21.3139	62.15	0.70691	0.70691	0.512263	0.512263
Mamani et al. (2008)	OLA11	0	Holocene	Ollague	Ollague	lava		-68.1681	-21.3153	63.79	0.70766	0.70766
Mamani et al. (2008)	SPP-98-56	0	Holocene	San Pedro-San Pablo	San Pedro San Pablo	lava		-68.4639	-21.8233	62.9	0.705709	0.705709	0.512346	0.512346
Mamani et al. (2008)	SPP-98-54	0	Holocene	San Pedro-San Pablo	San Pedro San Pablo	lava		-68.4978	-21.87	63	0.706659	0.706659	0.512351	0.512351
Mamani et al. (2008)	SP1	0	Holocene	San Pedro-San Pablo	San Pedro Poruña	lava		-68.5	-21.8833	56.42	0.70663	0.70663	0.512378	0.512378
Mamani et al. (2008)	PUT-98-44-2	0	Holocene	Putana	Cerro Putana	lava		-67.8983	-22.5531	59.8	0.708209	0.708209	0.512271	0.512271
Mamani et al. (2008)	COR-98-87	0	Holocene	Colorado	C°Colorado	lava		-67.9044	-22.6367	63.1	0.708249	0.708249	0.512256	0.512256
Mamani et al. (2008)	COR-98-87-2	0	Holocene	Colorado	C°Colorado	lava		-67.9044	-22.6367	56.4	0.706299	0.706299	0.51243	0.51243
Mamani et al. (2008)	COR-98-72	0	Holocene	Colorado	C°Colorado	lava		-67.8892	-22.7089	62.4	0.708019	0.708019	0.512225	0.512225
Mamani et al. (2008)	SAI-98-42	0	Holocene	Sairecabur	C. Sairecabur	lava		-67.8983	-22.7217	63	0.708299	0.708299	0.512215	0.512215
Mamani et al. (2008)	SAI-98-42-B	0	Holocene	Sairecabur	C. Sairecabur	lava		-67.8983	-22.7217	61.5	0.708099	0.708099	0.512256	0.512256
Mamani et al. (2008)	SAI-98-40	0	Holocene	Sairecabur	C. Sairecabur	lava		-67.8981	-22.7228	62.6	0.708239	0.708239	0.51222	0.51222
Mamani et al. (2008)	LIC-98-37	0	Holocene	Licancabur	Licancabur	lava		-67.9303	-22.8331	60.8	0.707859	0.707859	0.512264	0.512264
Mamani et al. (2008)	LIC-98-11	0	Holocene	Licancabur	Licancabur	lava		-67.8842	-22.8608	60.9	0.707999	0.707999	0.512428	0.512428
Mamani et al. (2008)	LIC-98-12	0	Holocene	Licancabur	Licancabur	lava		-67.8889	-22.8722	60.4	0.707729	0.707729	0.51227	0.51227
Mamani et al. (2008)	LAS-98-48	0	Holocene	Lascar	Lascar	lava		-67.775	-23.3233	57.5	0.70711	0.70711	0.512438	0.512438
Mamani et al. (2008)	LAS-98-49	0	Holocene	Lascar	Lascar	lava		-67.775	-23.3233	58.7	0.70638	0.70638	0.512406	0.512406
Mamani et al. (2008)	LAS-98-47	0	Holocene	Lascar	Lascar	lava		-67.7533	-23.3244	59.5			0.512399	0.512399
Mamani et al. (2008)	SOC-98-27-2	0	Holocene	Socompa	Socompa	lava		-68.3275	-24.2967	63.7	0.70681	0.70681	0.512409	0.512409
Mamani et al. (2008)	SOC-98-27-3	0	Holocene	Socompa	Socompa	lava		-68.3275	-24.2967	56.4	0.707895	0.707895	0.512269	0.512269
Mamani et al. (2008)	SOC-98-29	0	Holocene	Socompa	Socompa	lava		-68.3611	-24.3972	63	0.70658	0.70658	0.512261	0.512261
Mamani et al. (2008)	LUL-98-31	0	Holocene	LLullaillaco	LLullaillaco	lava		-68.5747	-24.7647	65.5	0.706606	0.706606	0.512398	0.512398
Mamani et al. (2008)	LTA-98-81-2	0	Holocene	Lastaria	Lastaria	lava		-68.5189	-25.1253	59.5	0.70703	0.70703	0.512463	0.512463
Mamani et al. (2008)	LTA-98-83	0	Holocene	Lastaria	Lastaria	lava		-68.5167	-25.1431	58.7	0.70708	0.70708	0.512432	0.512432
Mamani et al. (2008)	LTA-98-82	0	Holocene	Lastaria	Lastaria	lava		-68.5156	-25.1461	60.1	0.7072	0.7072	0.51242	0.51242
Mamani et al. (2008)	OJO-98-86	0	Holocene	Ojos del Salado	Ojodel Salado	lava		-68.5417	-27.0925	63.4	0.706306	0.706306	0.512459	0.512459
Marín-Cerón et al. (2010)	PPU-01		Quaternary	Purace-Coconucos volcanic complex	Purace-Coconucos volcanic complex, Colombia	Lava		-76.4	2.32	59.8	0.704352	0.704352	0.512806	0.512906
Marín-Cerón et al. (2010)	SHA-03		Quaternary	Purace-Coconucos volcanic complex	Purace-Coconucos volcanic complex, Colombia	Lava		-76.4	2.32	60.5	0.704179	0.704179	0.512807	0.512907
Marín-Cerón et al. (2010)	T-01		Quaternary	Purace-Coconucos volcanic complex	Purace-Coconucos volcanic complex, Colombia	Lava		-76.4	2.32	62.6	0.704214	0.704214	0.512823	0.512923
Marín-Cerón et al. (2010)	T-03		Quaternary	Purace-Coconucos volcanic complex	Purace-Coconucos volcanic complex, Colombia	Lava		-76.4	2.32	58	0.7042	0.7042	0.512823	0.512923
Marín-Cerón et al. (2010)	T-05		Quaternary	Purace-Coconucos volcanic complex	Purace-Coconucos volcanic complex, Colombia	Lava		-76.4	2.32	58.4	0.704192	0.704192	0.512807	0.512907
Marín-Cerón et al. (2010)	DJ-01		Quaternary	Doña Juana volcanic complex	Doña Juana volcanic complex, Colombia	Lava		-76.92	1.47	64	0.704461	0.704461	0.512808	0.512908
Marín-Cerón et al. (2010)	DJ-09		Quaternary	Doña Juana volcanic complex	Doña Juana volcanic complex, Colombia	Lava		-76.92	1.47	53	0.704295	0.704295	0.51287	0.51297
Marín-Cerón et al. (2010)	DJ-10		Quaternary	Doña Juana volcanic complex	Doña Juana volcanic complex, Colombia	Lava		-76.92	1.47	57.5	0.70409	0.70409	0.512798	0.512898
Marín-Cerón et al. (2010)	DJ-11		Quaternary	Doña Juana volcanic complex	Doña Juana volcanic complex, Colombia	Lava		-76.92	1.47	62.4	0.704296	0.704296	0.512838	0.512938
Marín-Cerón et al. (2010)	DJ-12		Quaternary	Doña Juana volcanic complex	Doña Juana volcanic complex, Colombia	Lava		-76.92	1.47	65.2	0.704225	0.704225	0.512846	0.512946
Marín-Cerón et al. (2010)	DJ-14		Quaternary	Doña Juana volcanic complex	Doña Juana volcanic complex, Colombia	Lava		-76.92	1.47	60.6	0.7044	0.7044	0.512828	0.512928
Marín-Cerón et al. (2010)	GAL-1		Quaternary	Galeras	Galeras, Colombia	Lava		-77.36	1.22	57.6	0.704223	0.704223	0.512872	0.512972
Marín-Cerón et al. (2010)	GAL-2		Quaternary	Galeras	Galeras, Colombia	Lava		-77.36	1.22	60.9	0.704208	0.704208	0.512858	0.512958
Marín-Cerón et al. (2010)	GAL-4		Quaternary	Galeras	Galeras, Colombia	Lava		-77.36	1.22	58.5	0.704178	0.704178
Marín-Cerón et al. (2010)	AZ-07		Quaternary	Azufral volcanic complex	Azufral volcanic complex, Colombia	Lava		-77.7	1.09	58.6	0.704196	0.704196	0.512884	0.512984
Marín-Cerón et al. (2010)	AZ-08		Quaternary	Azufral volcanic complex	Azufral volcanic complex, Colombia	Lava		-77.7	1.09	57.5	0.70422	0.70422	0.512877	0.512977
Marín-Cerón et al. (2010)	AZ-09		Quaternary	Azufral volcanic complex	Azufral volcanic complex, Colombia	Lava		-77.7	1.09	57.4	0.704167	0.704167	0.512913	0.513013
Marín-Cerón et al. (2010)	AZ-10		Quaternary	Azufral volcanic complex	Azufral volcanic complex, Colombia	Lava		-77.7	1.09	74.6	0.704256	0.704256	0.51285	0.51295
Marín-Cerón et al. (2010)	AZ-205		Quaternary	Azufral volcanic complex	Azufral volcanic complex, Colombia	Lava		-77.7	1.09	66.6	0.704203	0.704203	0.512886	0.512986
Marín-Cerón et al. (2010)	AZ-308		Quaternary	Azufral volcanic complex	Azufral volcanic complex, Colombia	Lava		-77.7	1.09	59.9	0.704199	0.704199	0.512871	0.512971
Marín-Cerón et al. (2010)	AZ-76		Quaternary	Azufral volcanic complex	Azufral volcanic complex, Colombia	Lava		-77.7	1.09	61.3	0.704354	0.704354	0.512767	0.512867
Nyström et al. (2003)	VAL178	2	Quaternary	San José	San José			-69.9	-33.78	59.96	0.70568	0.70568	0.512531	0.512621
Nyström et al. (2003)	VAL181	2	Quaternary	San José	San José			-69.9	-33.78	59.78	0.70535	0.70535	0.512526	0.512616
Rogers & Hawkesworth (1989)	170	0	Quaternary	San Pedro-San Pablo	San Pedro			-68.4	-21.9		0.706296	0.706396	0.512352	0.512352
Rogers & Hawkesworth (1989)	172	0	Quaternary	San Pedro-San Pablo	San Pedro			-68.4	-21.9		0.706198	0.706298	0.512351	0.512351
Rogers & Hawkesworth (1989)	176	0	Quaternary	San Pedro-San Pablo	San Pedro			-68.4	-21.9		0.705958	0.706058	0.512429	0.512429
Rogers & Hawkesworth (1989)	200	0	Quaternary	San Pedro-San Pablo	San Pedro-San Pablo			-68.4	-21.9		0.706564	0.706664	0.512353	0.512353
Rogers & Hawkesworth (1989)	283	0	Quaternary	San Pedro-San Pablo	San Pedro-San Pablo			-68.4	-21.9		0.706902	0.707002	0.512329	0.512329
Rogers & Hawkesworth (1989)	482	0	Quaternary	San Pedro-San Pablo	San Pedro-San Pablo			-68.4	-21.9		0.705627	0.705727	0.512497	0.512497
Rogers & Hawkesworth (1989)	7901	0	Quaternary	San Pedro-San Pablo	San Pedro			-68.4	-21.9	55.62	0.706444	0.706544	0.512345	0.512345
Rogers & Hawkesworth (1989)	7920	0	Quaternary	San Pedro-San Pablo	San Pedro			-68.4	-21.9		0.706606	0.706706	0.512357	0.512357
Rogers & Hawkesworth (1989)	80010	0	Quaternary	San Pedro-San Pablo	San Pedro			-68.4	-21.9		0.706268	0.706368	0.512389	0.512389
Rogers & Hawkesworth (1989)	80012	0	Quaternary	San Pedro-San Pablo	San Pedro			-68.4	-21.9		0.706219	0.706319	0.512277	0.512277
Rogers & Hawkesworth (1989)	80025	0	Quaternary	San Pedro-San Pablo	San Pedro			-68.4	-21.9		0.706092	0.706192	0.5124	0.5124
Trumbull et al. (1999)	Last-kh-1	1	Quaternary	Lastarria	Lastarria			-68.5	-25.11	60.3	0.70688	0.70688	0.51238	0.51238
Trumbull et al. (1999)	Last-rw-3	1	Quaternary	Lastarria	Lastarria			-68.5	-25.11	61	0.70693	0.70693	0.51345	0.51345
Trumbull et al. (1999)	Cda-1-4	1	Quaternary	Cordon-de Azufre	Cordon-de Azufre			-68.5	-25.317	58.1	0.70651	0.70651	0.51244	0.51244
Trumbull et al. (1999)	Bayo-2-20	1	Quaternary	Bayo	Bayo			-68.6	-25.417	60.8	0.70686	0.70686	0.51238	0.51238
Trumbull et al. (1999)	5213-14	2	Quaternary	Dos-Puntas	Dos-Puntas			-68.5	-25.967	60.9	0.70789	0.70789	0.51239	0.51239
