# Supplementary material for: Andean surface uplift constrained by radiogenic isotopes of arc lavas
Source: Nat Commun. 2018 Mar 6;9:969. doi: 10.1038/s41467-018-03173-4 (PMC5840411; doi:10.1038/s41467-018-03173-4)
Supplement: Supplementary file 4 — Supplementary Data 2 [file 41467_2018_3173_MOESM4_ESM.xlsx]

## Sheet: Quaternary Baseline
Scott et al. Supplementary Data 2. Andean volcano elevations, crustal thickness and baseline isotope compositions.
Refs	Volcano	Volcano type	Zone	Morphology	Position	Long	Lat	37.5 km smoothed elevation	17.5 km smoothed elevation	Base Elevation	Crustal Thickness	SiO2	87Sr/86Sr	Normalised 87Sr/86Sr	2σ error	143Nd/144Nd	Normalised 143Nd/144Nd	2σ error
James & Murcia (1984)	Nevado del Ruiz	Stratovolcano	NVZ	4	Main arc	-75.323	4.895	2679.76	3565.35	3400	33.077		0.70426	0.70426	7e-05	0.512842	0.512842	3e-05
Marín-Cerón et al. (2010)	Purace-Coconucos volcanic complex	Stratovolcano(es)	NVZ	4	Main arc	-76.4	2.32	2805.1	3259.65	2900	51.7473	58	0.7042	0.7042	6e-06	0.512823	0.512923	3e-06
Marín-Cerón et al. (2010)	Doña Juana volcanic complex	Stratovolcano	NVZ	3	Main arc	-76.92	1.47	2415.37	2925.39	2350	49.9356	53	0.704295	0.704295	6e-06	0.51287	0.51297	3e-06
James & Murcia (1984); Marín-Cerón et al. (2010)	Galeras	Complex	NVZ	4	Main arc	-77.36	1.22	2486.78	2591.03	1050	46.0179	57.6	0.704223	0.704223	7e-05	0.512872	0.512872	3e-05
Marín-Cerón et al. (2010)	Azufral volcanic complex	Stratovolcano	NVZ	4	Main arc	-77.7	1.09	2631.5	3069.71	2130	43.0549	57.4	0.704167	0.704167	6e-06	0.512913	0.513013	3e-06
Chiaradia et al. (2011)	Pilavo	Complex	NVZ	4	Frontal arc	-78.37	0.52	2121.13	2856.28	3000	44.9363	53.74	0.703924	0.703924	9e-06	0.512926	0.512926	1.6e-05
Beguelin et al. (2015)	Ñagñaro Dome, Yanaurcu Volc.	Lava dome	NVZ	4	Frontal arc	-78.3299	0.51	2246.41	2894.03	3560	44.9363	58.9066	0.704041	0.704041		0.512898	0.512898
Beguelin et al. (2015)	Cerro Negro Group, Yanaurcu Volc.	Complex	NVZ	4	Frontal arc	-78.33	0.485	2294.09	2966.66	3600	44.9363	59.8911	0.703976	0.703976		0.512917	0.512917
Bryant et al. (2006)	Imbabura	Compound	NVZ	3	Mid arc	-78.183	0.258	3017.06	2916.88	2420	49.1802	58.67	0.704199	0.704199	9e-06	0.512824	0.512824	1.6e-05
Chiaradia et al. (2009); Bryant et al. (2006)	Pululagua	Caldera	NVZ	4	Main arc	-78.5983	-0.1708	2479.75	2965.51	1600	46.8259	61.34	0.704117	0.704117	9e-06	0.512911	0.512911	1.6e-05
Chiaradia et al. (2009); Bryant et al. (2006)	Pichincha	Stratovolcano	NVZ	4	Main arc	-78.598	-0.171	2479.75	2965.51	1680	46.8259	59.23	0.704094	0.704094	9e-06	0.512934	0.512934	1.6e-05
Chiaradia et al. (2004, 2009, 2014a); Bryant et al. (2006)	Ilalo	Stratovolcano	NVZ	4	Mid arc	-78.42	-0.26	3185.84	2806.44	2300	46.8259	55.82	0.70409	0.70409	9e-06	0.512957	0.512957	1.6e-05
Bryant et al. (2006)	Atacazo	Stratovolcano	NVZ	4	Main arc	-78.617	-0.353	3432.87	2972.55	2800	46.8259	58.65	0.704084	0.704084	9e-06	0.512893	0.512893	1.6e-05
Chiaradia et al. (2009); Bryant et al. (2006)	Chacana	Caldera	NVZ	5	Mid-back arc	-78.25	-0.38	2796.84	3762.98	2300	49.4877	54.65	0.704144	0.704144	9e-06	0.512819	0.512819	1.6e-05
Francis et al. (1997)	Sincholahua	Stratovolcano	NVZ	3	Mid arc	-78.37	-0.537	3535.27	3850.89	2800	50.3435		0.70427	0.70413	1e-05
Bryant et al. (2006); Garrison et al. (2011); Francis et al. (1997)	Cotopaxi	Stratovolcano	NVZ	1	Mid-back arc	-78.436	-0.677	3546.1	3916.19	3195	48.37	56.6	0.70418	0.70418	9e-06	0.51286	0.51286	1.6e-05
Bryant et al. (2006)	Quilotoa	Caldera	NVZ	4	Frontal arc	-78.9	-0.85	2757.6	3412.36	2750	51.1762	65.98	0.704033	0.704033	9e-06	0.512861	0.512861	1.6e-05
Francis et al. (1997)	Punalica (or Carihuairazo?)	Stratovolcano	NVZ	3	Main arc	-78.75	-1.41	3439.35	3760.88	3480	49.1833		0.70378	0.70364	1e-05
Francis et al. (1997)	Chimborazo	Stratovolcano	NVZ	3	Main arc	-78.82	-1.46	3315.88	3955.2	3500	46.0561		0.70435	0.70421	1e-05
Francis et al. (1997)	Calpi	Stratovolcano	NVZ	4	Mid arc	-78.64	-1.5	3462.08	3283.85	2340	47.1245		0.70425	0.70411	1e-05
Mamani et al. (2008)	Sabancaya	Stratovolcano	CVZ		Main arc	-71.88	-15.82	3982.02	4574.97	4376	48.2301	60.8	0.706816	0.706816	2.4e-05	0.512361	0.512361	2e-05
Mamani et al. (2008)	Chachani	Complex	CVZ		Main arc	-71.53	-16.19	3587.47	3870.89	4057	50.7121	57.6	0.707556	0.707556	2.4e-05	0.512203	0.512203	2e-05
Freymuth et al. (2015); Chang (2007); Mamani et al. (2008)	El Misti	Stratovolcano	CVZ		Main arc	-71.409	-16.294	3686.57	3706.58	3622	59.3708	58	0.707567	0.707567	2.4e-05	0.512156	0.512156	2e-05
Mamani et al. (2008)	Ubinas	Stratovolcano	CVZ		Main arc	-70.897	-16.345	4263.44	4292.6	4475	64.3539	55.5	0.706737	0.706737	2.4e-05	0.512306	0.512306	2e-05
Mamani et al. (2008)	Huaynaputina	Stratovolcano	CVZ		Main arc	-70.85	-16.608	3740.6	3444.69	3600	52.4273	59.55	0.706557	0.706557	2.4e-05	0.512293	0.512293	2e-05
Mamani et al. (2008)	Ticsani	Lava domes	CVZ		Main arc	-70.595	-16.755	4138.43	4409.77	4550	53.0256	59.7	0.70667	0.70667	2.4e-05	0.51228	0.51228	2e-05
Mamani et al. (2008)	Tutupaca	Complex	CVZ		Main arc	-70.358	-17.025	4304.69	4555.23	4415	68.9515	55.3	0.705981	0.705981	2.4e-05	0.512311	0.512311	2e-05
Mamani et al. (2008)	Yucamane	Stratovolcano	CVZ		Main arc	-70.2	-17.18	4062.8	4094.09	3900	63.8155	55.2	0.706417	0.706417	2.4e-05	0.512326	0.512326	2e-05
Mamani et al. (2008)	Titire	Cinder cone	CVZ		Mid arc	-69.8178	-17.2639	4450.87	4563.8	4300	68.9079	56.8	0.70632	0.70632	2.4e-05	0.51239	0.51239	2e-05
Mamani et al. (2008)	Casiri	Complex	CVZ		Main arc	-69.813	-17.47	4274.57	4791.15	5100	57.0722	59.6	0.70581	0.70581	2.4e-05	0.512358	0.512358	2e-05
Mamani et al. (2008)	Tacora	Stratovolcano(es)	CVZ		Main arc	-69.7667	-17.7167	4054.62	4424.42	4280	57.0722	55.68	0.706247	0.706247	2.4e-05	0.512349	0.512349	2e-05
Mamani et al. (2008); Freymuth et al. (2015); Chang (2007)	Taapaca	Complex	CVZ		Main arc	-69.5	-18.1	4180.66	4348.1	4400	57.3606	53.2	0.70588	0.70588	2.4e-05	0.512356	0.512356	2e-05
Mamani et al. (2008)	Pomerape	Stratovolcano	CVZ		Main arc	-69.129	-18.128	4574	4710.4	4350	62.4034	52.75	0.70667	0.70667	2.4e-05	0.51235	0.51235	2e-05
Mamani et al. (2008); Freymuth et al. (2015); Entenmann (1994)	Parinacota	Stratovolcano	CVZ		Main arc	-69.143	-18.163	4570.07	4703.48	4648	62.4034	54.04	0.70613	0.70613	2.4e-05	0.512379	0.512379	2e-05
Mamani et al. (2008)	Guallatiri	Stratovolcano	CVZ		Main arc	-69.092	-18.42	4386.19	4582.08	4371	62.4034	61.55	0.706797	0.706797	2.4e-05	0.512232	0.512232	2e-05
Mamani et al. (2008)	Isluga	Stratovolcano	CVZ		Main arc	-68.833	-19.15	4252.24	4322.23	4300	62.8635	60.75	0.70585	0.70585	2.4e-05	0.512229	0.512229	2e-05
Mamani et al. (2008)	Porquesa	Stratovolcano (heavily dissected)	CVZ		Main arc	-68.7667	-19.9833	4252.45	4252.91	4200	63.7281	67.05	0.70582	0.70582	2.4e-05	0.51238	0.51238	2e-05
Mamani et al. (2008)	Irrutupuncu	Stratovolcano(es)	CVZ		Main arc	-68.55	-20.7333	4127.97	4168.57	4065	65.2074	62.38	0.70531	0.70531	2.4e-05	0.512425	0.512425	2e-05
Mamani et al. (2008)	Olca	Stratovolcano(es)	CVZ		Main arc	-68.4833	-20.93	4214.53	4258.98	4150	64.4892	59.1	0.7058	0.7058	2.4e-05	0.512343	0.512343	2e-05
Mamani et al. (2008)	Aucanquilcha	Stratovolcano	CVZ		Main arc	-68.47	-21.22	4118.3	4430.84	4476	64.4892	64.58	0.70604	0.70604	2.4e-05	0.51233	0.51233	2e-05
Mamani et al. (2008)	Ollague	Stratovolcano	CVZ		Mid arc	-68.1833	-21.3028	4092.48	3964.79	3798	68.5433	62.15	0.70691	0.70691	2.4e-05	0.512263	0.512263	2e-05
Mamani et al. (2008)	Porunita	Scoria cone	CVZ		Mid arc	-68.2597	-21.3111	4113.68	3915.98	3750	68.5433	60.52	0.70671	0.70671	2.4e-05	0.512269	0.512269	2e-05
Mamani et al. (2008); Rogers & Hawkesworth (1989); Francis et al. (1997)	San Pedro-San Pablo-Poruña	Stratovolcano(es) & scoria cone	CVZ		Main arc	-68.4	-21.88	3874.88	4002.9	3500	63.2755	55.62	0.706444	0.706444	2.4e-05	0.512345	0.512345	2e-05
Mamani et al. (2008)	Putana (or Jorgencal/Machuca)	Complex	CVZ		Main arc	-67.855	-22.555	4512.53	4886.87	4600	68.8305	59.8	0.708209	0.708209	2.4e-05	0.512271	0.512271	2e-05
Mamani et al. (2008)	Colorado	Complex	CVZ		Main arc	-67.88	-22.628	4388.93	4774.99	4800	67.7395	56.4	0.706299	0.706299	2.4e-05	0.51243	0.51243	2e-05
Mamani et al. (2008)	Sairecabur	Stratovolcano (within complex)	CVZ		Main arc	-67.892	-22.72	4225.41	4540.01	4443	67.7395	61.5	0.708099	0.708099	2.4e-05	0.512256	0.512256	2e-05
Mamani et al. (2008)	Licancabur	Stratovolcano	CVZ		Main arc	-67.88	-22.83	4088.12	4280.57	4400	67.7395	60.4	0.707729	0.707729	2.4e-05	0.51227	0.51227	2e-05
Freymuth et al. (2015); Mamani et al. (2008)	Lascar	Complex	CVZ		Main arc	-67.73	-23.37	4073.31	4388.39	4150	64.9805	57.5	0.70711	0.70711	2.4e-05	0.512438	0.512438	2e-05
Mamani et al. (2008)	Socompa	Stratovolcano/complex	CVZ		Main arc	-68.25	-24.39	4044.84	3996.12	4000	61.9661	56.4	0.707895	0.707895	2.4e-05	0.512269	0.512269	2e-05
Mamani et al. (2008)	LLullaillaco	Stratovolcano	CVZ		Main arc	-68.538	-24.72	4180.82	4628.29	4250	58.3685	65.5	0.706606	0.706606	2.4e-05	0.512398	0.512398	2e-05
Trumbull et al. (1999); Mamani et al. (2008)	Lastarria	Complex	CVZ		Main arc	-68.51	-25.16	4349.48	4584.16	4500	58.8329	58.7	0.70708	0.70708	5e-06	0.512432	0.512432	4e-06
Trumbull et al. (1999)	Cordon-de Azufre	Complex	CVZ		Main arc	-68.523	-25.335	4360.24	4634.05	4850	58.8329	58.1	0.70651	0.70651	5e-06	0.51244	0.51244	4e-06
Trumbull et al. (1999)	Bayo	Complex	CVZ		Main arc	-68.59	-25.414	4290.72	4490.33	4400	59.2193	60.8	0.70686	0.70686	5e-06	0.51238	0.51238	4e-06
Trumbull et al. (1999)	Dos-Puntas	Complex	CVZ		Mid arc	-68.45	-25.967	4428.39	4483.86	4000	59.3578	60.9	0.70789	0.70789	5e-06	0.51239	0.51239	4e-06
Mamani et al. (2008)	Ojos de Salado	Complex	CVZ		Main arc	-68.55	-27.12	4902.5	5414.78	5000	58.9125	63.4	0.706306	0.706306	2.4e-05	0.512459	0.512459	2e-05
Hildreth & Moorbath (1988)	Tupungato	Stratovolcano	SVZ		Main arc	-69.77	-33.36	3908.66	4398.9	4602	53.1609	62.15	0.70474	0.70474		0.512598	0.512598	1.2e-05
Hildreth & Moorbath (1988)	Coatepeque/Cerro Alto (probably part of Tupungatito complex)	Complex	SVZ		Main arc	-69.8	-33.4	3905.3	4410.86	5236	50.5854	62.8	0.70481	0.70481		0.512587	0.512587	1.2e-05
Hildreth & Moorbath (1988); Jacques et al. (2013)	San José - Marmolejo	Complex	SVZ		Main arc	-69.89	-33.78	3525.76	3803.37	2583	52.6332	57.05	0.70481	0.70481		0.512578	0.512578	1.2e-05
Hickey et al. (1986)	Maipo - Casimiro	Stratovolcano/caldera	SVZ		Mid arc	-69.83	-34.16	3468.18	3644.06	3238	50.9513	53.55	0.70441	0.70441	4e-05	0.51269	0.51269	2e-05
Hildreth & Moorbath (1988)	Palomo	Stratovolcano	SVZ		Main arc	-70.3	-34.61	2916.64	3245.4	3215	47.5996	66.1	0.70426	0.70426		0.512691	0.512691	1.2e-05
Hildreth & Moorbath (1988); Hickey et al. (1986)	Sordo Luca	Stratovolcano	SVZ		Main arc	-70.45	-34.99	2576.9	2580.89	1700	43.3303	59.3	0.70417	0.70417
Hildreth & Moorbath (1988); Jacques et al. (2013)	Planchón-Peteroa	Complex	SVZ		Main arc	-70.57	-35.24	2309.33	2531.36	2018	44.0212	51.6	0.704	0.704		0.512787	0.512787	1.2e-05
Jacques et al. (2013)	Descabezado Grande	Stratovolcano	SVZ		Main arc	-70.75	-35.58	2064.22	2285.92	1297	44.4362	53.14	0.70402	0.70402	1.1e-05	0.51278	0.51278	5e-06
Hickey et al. (1986)	Cerro Azul-Quizapu-Resolana	Complex	SVZ		Main arc	-70.761	-35.653	2029.86	2221.43	1297	44.4362	53.156	0.703738	0.703738	4e-05	0.512828	0.512828	2e-05
Jacques et al. (2013); Hildreth & Moorbath (1988)	San Pedro	Stratovolcano	SVZ		Main arc	-70.85	-35.99	1915.58	1959.64	1256	48.3142	53.046	0.704023	0.704023	1.1e-05	0.512785	0.512785	5e-06
Hildreth & Moorbath (1988)	Laguna del Maule	Caldera/complex	SVZ		Mid arc	-70.58	-36.02	2341.63	2321.1	2103	45.1681	51.95	0.70417	0.70417		0.51275	0.51275	1.2e-05
Jacques et al. (2013)	San Pedro (Satellite cones)	Complex	SVZ		Main arc	-70.7	-36.1	2168.88	2313.15	1256	45.1681	51.0614	0.704046	0.704046	1.1e-05	0.512749	0.512749	5e-06
Jacques et al. (2014)	Longaví	Stratovolcano	SVZ		Frontal arc	-71.16	-36.19	1460.56	1694.64	921	42.6807	51.0385	0.703803	0.703803	1.1e-05	0.512869	0.512869	5e-06
Hildreth & Moorbath (1988); Jacques et al. (2013)	Chillán-Paranor	Complex	SVZ		Main arc	-71.38	-36.86	1521.95	1759.49	1696	41.9004	55.5769	0.703915	0.703915		0.512836	0.512836	1.2e-05
Jacques et al. (2013); Hickey et al. (1986)	Antuco	Stratovolcano	SVZ		Main arc	-71.35	-37.41	1580.97	1687.38	1017	39.9743	52.29	0.703853	0.703853	1.1e-05	0.512839	0.512839	5e-06
Jacques et al. (2013); Hickey et al. (1986)	Callaqui (Satellite cones)	Stratovolcano	SVZ		Main arc	-71.45	-37.92	1329.44	1356.54	723	37.5825	50.8959	0.703907	0.703907	1.1e-05	0.512814	0.512814	5e-06
Jacques et al. (2013)	Lonquimay	Stratovolcano	SVZ		Main arc	-71.58	-38.38	1254.54	1440.81	1445	37.5542		0.703952	0.703952	1.1e-05	0.512884	0.512884	5e-06
Hickey et al. (1986)	Llaima	Stratovolcano	SSVZ		Main arc	-71.73	-38.69	1081.09	1226.05	419	37.7369	51.77	0.70393	0.70393	4e-05	0.51289	0.51289	2e-05
Jacques et al. (2014)	Villarrica	Stratovolcano	SSVZ		Main arc	-71.93	-39.42	778.631	968.197	204	35.0684	51.79	0.70403	0.70403	1.1e-05	0.51288	0.51288	5e-06
Jacques et al. (2014)	Mocho	Stratovolcano	SSVZ		Main arc	-72.03	-39.93	879.097	936.888	178	32.8105		0.704067	0.704067	1.1e-05	0.512833	0.512833	5e-06
Jacques et al. (2014)	Puyehue-Cordon Caulle	Stratovolcano/complex	SSVZ		Main arc	-72.11	-40.59	956.664	1128.19	187	34.1084	50.3	0.70397	0.70397	1.1e-05	0.51287	0.51287	5e-06
Hickey et al. (1986)	Antillanca	Complex	SSVZ		Main arc	-72.15	-40.77	945.44	961.873	450	33.8648	50.67	0.70404	0.70404	4e-05	0.51286	0.51286	2e-05
Futa & Stern (1988)	Osorno	Stratovolcano	SSVZ		Main arc	-72.49	-41.1	485.325	559.973	53	26.6685	51.43	0.70431	0.70431		0.51284	0.51284
Hickey et al. (1986)	Chaiten	Caldera	SSVZ		Main arc	-72.65	-42.83	562.341	554.66	334	24.9494		0.703932	0.703932	4e-05	0.512807	0.512807	2e-05
Futa & Stern (1988)	Cay	Stratovolcano	SSVZ		Main arc	-72.98	-45.06	711.886	700.955	169	26.1098	52.74	0.70415	0.70415		0.512826	0.512826
Jacques et al. (2014)	Maca	Stratovolcano/complex	SSVZ		Main arc	-73.17	-45.1	548.717	725.189	554	26.1098	51.88	0.70425	0.70425	1.1e-05	0.512837	0.512837	5e-06
