# Supplementary material for: Andean surface uplift constrained by radiogenic isotopes of arc lavas
Source: Nat Commun. 2018 Mar 6;9:969. doi: 10.1038/s41467-018-03173-4 (PMC5840411; doi:10.1038/s41467-018-03173-4)
Supplement: Supplementary file 5 — Supplementary Data 3 [file 41467_2018_3173_MOESM5_ESM.xlsx]

## Sheet: Neogene
Scott et al. Supplementary Data 3. Compilation of age corrected Sr- and Nd- radiogenic isotope compositions of Jurassic-Neogene frontal arc lavas.
Ref	Sample	Age (Ma)	Geological Age	Location/Unit	Rock type	Composition	Longitude	Latitude	Approx. Latitude	SiO2	87Sr/86Sr(i)	Normalised 87Sr/86Sr(i)	143Nd/144Nd(i)
Beguelin et al. (2015)	PB12006	5	Pliocene	Dacitic Old Yanaurcu, Yanaurcu Volc.	Lava	Dacite	-78.3414	0.521916	0.521916	63.9953	0.70384	0.70384	0.512983
Beguelin et al. (2015)	PB12007	5	Pliocene	Dacitic Old Yanaurcu, Yanaurcu Volc.	Lava	Andesite	-78.3452	0.521484	0.521484	61.5315	0.703826	0.703826	0.512938
Beguelin et al. (2015)	PB12012	5	Pliocene	Dacitic Old Yanaurcu, Yanaurcu Volc.	Lava	Dacite	-78.3361	0.51763	0.51763	64.0973	0.703842	0.703842	0.512914
Beguelin et al. (2015)	PB12031	5	Pliocene	Dacitic Old Yanaurcu, Yanaurcu Volc.	Lava	Dacite	-78.3208	0.513747	0.513747	66.0327	0.703906	0.703906	0.512822
Beguelin et al. (2015)	PB12030	3.58	Pliocene	Andesitic Old Yanaurcu, Yanaurcu Volc.	Lava	Andesite	-78.3235	0.510738	0.510738	58.6005	0.704026	0.704026	0.512843
Beguelin et al. (2015)	PB12029	3.58	Pliocene	Andesitic Old Yanaurcu, Yanaurcu Volc.	Lava	Andesite	-78.3218	0.510096	0.510096	58.6704	0.704047	0.704047	0.512846
Beguelin et al. (2015)	PB12027	3.58	Pliocene	Andesitic Old Yanaurcu, Yanaurcu Volc.	Lava	Dacite	-78.3214	0.509165	0.509165	61.9451	0.704066	0.704066	0.512828
Beguelin et al. (2015)	PB12026	3.58	Pliocene	Andesitic Old Yanaurcu, Yanaurcu Volc.	Lava	Andesite	-78.3237	0.504656	0.504656	61.4792	0.704065	0.704065	0.51283
Beguelin et al. (2015)	PB12011	3.58	Pliocene	Andesitic Old Yanaurcu, Yanaurcu Volc.	Lava	Andesite	-78.3354	0.503793	0.503793	57.9064	0.704041	0.704041	0.512855
Beguelin et al. (2015)	PB12025	3.58	Pliocene	Andesitic Old Yanaurcu, Yanaurcu Volc.	Lava	Andesite	-78.3283	0.501206	0.501206	59.686	0.704018	0.704018	0.512849
Beguelin et al. (2015)	PB12040	3.58	Pliocene	Andesitic Old Yanaurcu, Yanaurcu Volc.	Lava	Andesite	-78.3359	0.499799	0.499799	58.5478	0.704024	0.704024	0.51285
Beguelin et al. (2015)	PB12004	3.58	Pliocene	Andesitic Old Yanaurcu, Yanaurcu Volc.	Lava	Andesite	-78.3356	0.499239	0.499239	58.5815	0.704046	0.704046	0.512864
Beguelin et al. (2015)	PB12003	3.58	Pliocene	Andesitic Old Yanaurcu, Yanaurcu Volc.	Lava	Andesite	-78.3385	0.498951	0.498951	60.3007	0.704021	0.704021	0.512857
Beguelin et al. (2015)	PB12036	5	Pliocene	Tatacho–Corcomaco Group, Yanaurcu Volc.	Lava	Andesite	-78.3146	0.493528	0.493528	60.2765	0.703981	0.703981	0.512886
Beguelin et al. (2015)	PB12035	5	Pliocene	Tatacho–Corcomaco Group, Yanaurcu Volc.	Lava	Andesite	-78.3144	0.493338	0.493338	61.4701	0.703971	0.703971	0.512886
Beguelin et al. (2015)	PB12038	5	Pliocene	Dacitic Old Yanaurcu, Yanaurcu Volc.	Lava	Dacite	-78.3265	0.492755	0.492755	64.2642	0.703841	0.703841	0.512923
Beguelin et al. (2015)	PB12024	5	Pliocene	Dacitic Old Yanaurcu, Yanaurcu Volc.	Lava	Dacite	-78.3465	0.477598	0.477598	63.2279	0.703841	0.703841	0.512938
Beguelin et al. (2015)	PB12023	5	Pliocene	Dacitic Old Yanaurcu, Yanaurcu Volc.	Lava	Dacite	-78.3463	0.477146	0.477146	68.2698	0.703875	0.703875	0.512927
Beguelin et al. (2015)	PB12018	5	Pliocene	Tatacho–Corcomaco Group, Yanaurcu Volc.	Lava	Andesite	-78.3291	0.474763	0.474763	58.8214	0.704018	0.704018	0.512932
Beguelin et al. (2015)	PB12021	5	Pliocene	Dacitic Old Yanaurcu, Yanaurcu Volc.	Lava	Dacite	-78.3387	0.473673	0.473673	64.0786	0.703874	0.703874	0.512951
Bissig & Tosdal (2009)	2PAT11	10.7	Miocene	Taco porphyry (Antamina)		porphyry			-9.53	67.217	0.705577	0.705577
Bissig & Tosdal (2009); Bissig et al. (2008)	3PSB617	8.2	Miocene	St. Barbara de Carhuacayan		phyric dacite (minor argillic alteration)			-11.21	63.3837	0.705633	0.705633
Bissig & Tosdal (2009); Bissig et al. (2008)	2PCB607	13.67	Miocene	East of Cerro Tunshu, scree		phyric diorite to tonalite			-11.89	50.0507	0.706415	0.706415
Bissig & Tosdal (2009); Bissig et al. (2008)	2PCB608	14.31	Miocene	East shore of Laguna Tunshu		dacite porphyry dike			-11.89	69.5267	0.708949	0.708949
Bissig & Tosdal (2009); Bissig et al. (2008)	2PYB514	5.4	Miocene	Cerro Chauca, south of Huasicancha		phyric dacite			-12.34	65.4825	0.705675	0.705675
Bissig & Tosdal (2009); Bissig et al. (2008)	2PYB505	7.47	Miocene	Southern intrusion, north of Exito		Grandodiorite			-12.34	66.697	0.705302	0.705302
Bissig & Tosdal (2009); Bissig et al. (2008)	2PYB524	14.54	Miocene	Rio de la Virgen		Columnar fine-grained plag phyric basalt			-12.38	50.7096	0.70488	0.70488
Chiaradia et al. (2004)	E94004	8	Miocene	Pisayambo	Lava	Basalt	-78.17	0.37	0.37	51.72	0.7042	0.7042
Chiaradia et al. (2004)	E94053	8	Miocene	Pisayambo	Lava	Andesite	-78.5	-1.25	-1.25	56.29	0.70407	0.70407
Chiaradia et al. (2004)	E99069	20	Miocene	Saraguro	Lava	Dacite	-78.9	-2.83	-2.83	65.91	0.70448	0.70448
Chiaradia et al. (2004)	E99068	9	Miocene	Turi	Lava	Dacite	-79.15	-2.9	-2.9	67.67	0.70481	0.70481
Chiaradia et al. (2004)	E94020	15	Miocene	Sta.Isabel	Lava	Andesite	-78.83	-3.08	-3.08	59.86	0.70414	0.70414
Chiaradia et al. (2004)	E99004	9	Miocene	Turi	Lava	Porphyryrhyolite	-79.03	-3.17	-3.17	73.22	0.70577	0.70577
Chiaradia et al. (2004)	E94021	5	Pliocene	Tarqui	Lava	Dacite	-78.97	-3.18	-3.18	69.25	0.70459	0.70459
Chiaradia et al. (2004)	E94029	15	Miocene	Sta.Isabel	Lava	Dacite	-79.63	-3.67	-3.67	63.51	0.70521	0.70521
Chiaradia et al. (2004)	E99007	5	Pliocene	Tarqui	Lava	Dacite	-79.25	-3.7	-3.7	66.26	0.70427	0.70427
Chiaradia et al. (2004)	E99030	21.2	Miocene	El Tingo	Lava	Diorite	-79.57	-4.1	-4.1	53.87	0.70441	0.70441
Gil-Rodriguez (2014)	LVC-02	11.8	Miocene	Betulia Igneous Complex, Cauca, Colombia	Hypabyssal intrusion	Porphyritic tonalite			2	66.91	0.70435	0.70435
Gil-Rodriguez (2014)	LVC-05	11.8	Miocene	Betulia Igneous Complex, Cauca, Colombia	Hypabyssal intrusion	Phaneritic Quartz diorite			2	59.35	0.70511	0.70511
Gil-Rodriguez (2014)	LVC-13	11.8	Miocene	Betulia Igneous Complex, Cauca, Colombia	Hypabyssal intrusion	Porphyritic Quartz diorite			2	63.51	0.70467	0.70467
Kay et al. (1987, 1991)	J583	13	Miocene	Jotabeche Complex					-27.75	61.08	0.70504	0.70504	0.512556
Kay et al. (1987, 1991)	J580	13.4	Miocene	Jotabeche Complex					-27.75	61.68	0.70541	0.70541	0.512535
Kay et al. (1987, 1991)	PN409	5.2	Pliocene	Pircas Negras					-28.08	57.36	0.70578	0.70578	0.512489
Kay et al. (1987, 1991)	PN406	5	Pliocene	Pircas Negras					-28.13	64.15	0.70638	0.70638	0.512459
Kay et al. (1987, 1991)	I64	23	Miocene	Dona Ana					-28.8	57.87	0.7047	0.7047	0.512633
Kay et al. (1987, 1991)	I61	23	Miocene	Dona Ana					-28.8	58.15	0.70458	0.70458
Kay et al. (1987, 1991)	I100	23	Miocene	Dona Ana					-29.63	54.25	0.70457	0.70457	0.5127
Kay et al. (1987, 1991)	I62	23	Miocene	Dona Ana					-29.78	73.63	0.70475	0.70475	0.512669
Kay et al. (1987, 1991)	TOR2	6	Pliocene	Vallecito					-30		0.70552	0.70552	0.512535
Kay et al. (1987, 1991)	TOR12A	12.8	Miocene	Co. de las Tortolas					-30	67.76	0.70509	0.70509	0.512576
Kay et al. (1987, 1991)	I116	14	Miocene	Co. de las Tortolas					-30	63.61	0.70499	0.70499	0.512587
Kay et al. (1987, 1991)	HC203	14	Miocene	Co. de las Tortolas					-30	64.06	0.70523	0.70523	0.512607
Kay et al. (1987, 1991)	I6	16	Miocene	Unidad Infiernillo					-30	63.24	0.70474	0.70474	0.512653
Kay et al. (1987, 1991)	TOR9A	22.8	Miocene	Las Maquinas					-30	48.56	0.70365	0.70365	0.512869
Kay et al. (1987, 1991)	TOR9B	22.8	Miocene	Las Maquinas					-30	49	0.70354	0.70354
Kay et al. (1987, 1991)	AC103	8.9	Miocene	Aconcagua					-33	60.76	0.70446	0.70446	0.512623
Kay et al. (1994)	116	9.2	Miocene	Azufre	lava				-27.4	63.22	0.705503	0.705503	0.512469
Kay et al. (1994)	123	10.5	Miocene	Azufre N.	lava				-27.4	63.65	0.70588	0.70588	0.512453
Kay et al. (1994)	17	5.7	Pliocene	Pircas Negras	lava				-27.87	58.39	0.705554	0.705554	0.51251
Kay et al. (1994)	24	15	Miocene	La Laguna	Stratovolcano				-28	57.78	0.70511	0.70511	0.512571
Kay et al. (1994)	28	15	Miocene	Jotabeche N	Stratovolcano				-28	60.13	0.704838	0.704838	0.512617
Kay et al. (1994)	159	22.6	Miocene	Pantanillo Dome	pyroclastics				-28	54.65	0.705559	0.705559	0.512525
Kay et al. (2006)	TDR21	11.7	Miocene	Cerro Negro		Andesite	-70.359	-37.099	-37.099	60.77	0.704665	0.704665
Kay et al. (2006)	TDR16	4	Pliocene	Cerro Bayo		Rhyolite	-69.933	-37.177	-37.177	75.05	0.704211	0.704211
Kay et al. (2006)	TDR24a	4	Pliocene	Cerro Tilhue		Rhyolite	-70.132	-37.306	-37.306	76.01	0.704105	0.704105
Mamani et al. (2008)	BAR-00-22		Miocene	Puquio	lava		-74.3289	-14.6581	-14.6581	54.6	0.70484	0.70484
Mamani et al. (2008)	BAR-00-21		Miocene	Puquio	lava		-74.0156	-14.7814	-14.7814	70.7	0.705364	0.705364
Mamani et al. (2008)	BAR-01-79		Mio-Pliocene	Morane	lava		-71.2611	-15.0476	-15.0476	60.7	0.705036	0.705036
Mamani et al. (2008)	BAR-02-17		Mio-Pliocene	Cotahuasi	lava		-72.6932	-15.0586	-15.0586	60.9	0.705841	0.705841
Mamani et al. (2008)	BAR-01-81		Miocene	Condoroma	lava		-71.1994	-15.1275	-15.1275	53.4	0.70535	0.70535
Mamani et al. (2008)	BAR-00-20		Miocene	Cora cora	lava		-73.7439	-15.1706	-15.1706	50.7	0.704936	0.704936
Mamani et al. (2008)	BAR-00-19		Mio-Pliocene	Yarihuato	lava		-73.7375	-15.2308	-15.2308	59.8	0.705623	0.705623
Mamani et al. (2008)	BAR-00-35		Mio-Pliocene	Cotahuasi	lava		-72.8797	-15.2489	-15.2489	55.4	0.706027	0.706027
Mamani et al. (2008)	BAR-01-83		Miocene	Condoroma	lava		-71.1701	-15.3063	-15.3063	59.8	0.705399	0.705399
Mamani et al. (2008)	FIR-00-01		Plio-Pleistocene	Firura	lava		-72.6747	-15.3414	-15.3414	58.3	0.705804	0.705804
Mamani et al. (2008)	ANT-00-02		Plio-Pleistocene	Antapuna	lava		-72.6931	-15.3931	-15.3931	57.7	0.705985	0.705985
Mamani et al. (2008)	BAR-01-85		Mio-Pliocene	Colca	lava		-71.2883	-15.3968	-15.3968	53.3	0.705974	0.705974
Mamani et al. (2008)	Solimama		Plio-Pleistocene	Solimama	lava		-72.9236	-15.4075	-15.4075		0.70587	0.70587
Mamani et al. (2008)	COR-00-21		Plio-Pleistocene	Coropuna	lava		-72.7222	-15.4147	-15.4147	62.5	0.706036	0.706036
Mamani et al. (2008)	BAR-01-87		Miocene	Colca	lava		-71.3691	-15.455	-15.455	51.9	0.705123	0.705123
Mamani et al. (2008)	YAH-00-14		Mio-Pliocene	Yarihuato	lava		-73.4169	-15.4589	-15.4589	54	0.70561	0.70561
Mamani et al. (2008)	YAH-00-17		Mio-Pliocene	Yarihuato	lava		-73.4331	-15.4925	-15.4925	54.4	0.705497	0.705497
Mamani et al. (2008)	YAH-00-16		Mio-Pliocene	Yarihuato	lava		-73.4603	-15.5075	-15.5075	61.6	0.705563	0.705563
Mamani et al. (2008)	CORO-99-01		Plio-Pleistocene	Coropuna	lava		-72.5589	-15.5144	-15.5144	62.3	0.706109	0.706109
Mamani et al. (2008)	CORO-99-02		Plio-Pleistocene	Coropuna	lava		-72.5314	-15.5147	-15.5147	60.4	0.706004	0.706004
Mamani et al. (2008)	BAR-01-61		Plio-Pleistocene	Chivay	lava		-71.6159	-15.5954	-15.5954	59.1	0.706189	0.706189
Mamani et al. (2008)	BAR-01-62		Plio-Pleistocene	Chivay	lava		-71.5985	-15.6059	-15.6059	58.6	0.705854	0.705854
Mamani et al. (2008)	BAR-00-33		Mio-Pliocene	Chuquibamba	lava		-72.7475	-15.6144	-15.6144	53.8	0.705676	0.705676
Mamani et al. (2008)	BAR-01-59		Plio-Pleistocene	Hualca Hualca	lava		-71.8226	-15.6308	-15.6308	58.6	0.706204	0.706204
Mamani et al. (2008)	BAR-02-11		Miocene	Huarancante	lava		-71.4001	-15.6988	-15.6988	61	0.706451	0.706451
Mamani et al. (2008)	BAR-02-01		Plio-Pleistocene	Hualca Hualca	lava		-72.0949	-15.7002	-15.7002	55.8	0.706713	0.706713
Mamani et al. (2008)	BAR-00-28		Mio-Pliocene	Pampacolca	lava		-72.6322	-15.7036	-15.7036	56.5	0.706907	0.706907
Mamani et al. (2008)	BAR-01-55		Miocene	Ananto	lava		-71.5713	-15.7496	-15.7496	61.2	0.706458	0.706458
Mamani et al. (2008)	BAR-02-05		Mio-Pliocene	Hualto	lava		-71.7705	-15.8741	-15.8741	62.4	0.706787	0.706787
Mamani et al. (2008)	BAR-02-04		Mio-Pliocene	Hualto	lava		-71.7688	-15.8741	-15.8741	65.9	0.70727	0.70727
Mamani et al. (2008)	BAR-02-13		Mio-Pliocene	Huacullani	lava		-71.3855	-15.8799	-15.8799	58.8	0.707103	0.707103
Mamani et al. (2008)	BAR-02-14		Plio-Pleistocene	Paquetane	lava		-71.5346	-16.0661	-16.0661	57	0.708077	0.708077
Mamani et al. (2008)	BAR-00-27		Mio-Pliocene	Salinas	lava		-71.2736	-16.1992	-16.1992	56.4	0.707405	0.707405
Mamani et al. (2008)	BAR-02-15		Mio-Pliocene	Base Misti	lava		-71.4346	-16.2502	-16.2502	58	0.707679	0.707679
Mamani et al. (2008)	BAR-01-32		Mio-Pliocene	Salinas	lava		-71.1496	-16.3356	-16.3356	58.1	0.707085	0.707085
Mamani et al. (2008)	PIP-01-026		Mio-Pliocene	Pichu Pichu	lava		-71.3422	-16.3871	-16.3871	60.2	0.707285	0.707285
Mamani et al. (2008)	BAR-01-38		Mio-Pliocene	Salinas	lava		-71.0601	-16.4279	-16.4279	58.4	0.707327	0.707327
Mamani et al. (2008)	PIP-01-42		Mio-Pliocene	Pichu Pichu	lava		-71.2035	-16.4829	-16.4829	62.1	0.707551	0.707551
Mamani et al. (2008)	BAR-01-43		Mio-Pliocene	Pichu Pichu	lava		-71.1976	-16.4873	-16.4873	60.1	0.706962	0.706962
Mamani et al. (2008)	BAR-01-44		Mio-Pliocene	Pichu Pichu	lava		-71.2014	-16.4981	-16.4981	58.4	0.706323	0.706323
Mamani et al. (2008)	BAR-00-36		Miocene	Moquegua	lava		-70.6814	-16.9642	-16.9642	57.8	0.705944	0.705944
Mamani et al. (2008)	BAR-00-37		Mio-Pliocene	Tarata	lava		-70.2806	-17.1442	-17.1442	57.9	0.706453	0.706453
Mamani et al. (2008)	BAR-00-39		Mio-Pliocene	Tarata	lava		-70.2811	-17.1475	-17.1475	61.1	0.706607	0.706607
Mamani et al. (2008)	BAR-00-40		Miocene	Tarata	lava		-70.1392	-17.3992	-17.3992	60	0.706117	0.706117
Mamani et al. (2008)	BAR-00-42		Miocene	Tarata	lava		-69.6164	-17.5261	-17.5261	58.1	0.706269	0.706269
Mamani et al. (2008)	BAR-00-43		Miocene	Tarata	lava		-69.7697	-17.5831	-17.5831	59.2	0.706477	0.706477
Mamani et al. (2008)	GUG-182		Miocene	Guane Guane	lava		-69.2831	-18.1497	-18.1497	58.36	0.706018	0.706018
Mamani et al. (2008)	CNE 94-161		Miocene	Co, Negro	lava		-69.6889	-18.15	-18.15	61.3	0.706098	0.706098
Mamani et al. (2008)	AJO 177		Mio-Pliocene	Ajoya	lava		-69.2194	-18.2458	-18.2458	60.75	0.706824	0.706824
Mamani et al. (2008)	LAU 102		Mio-Pliocene	C° Tejene	lava		-69.3903	-18.2639	-18.2639	61.45	0.706697	0.706697
Mamani et al. (2008)	ZAP-1		Miocene	Cordon Quevilque	lava		-69.5931	-18.2667	-18.2667	61.1	0.705917	0.705917
Mamani et al. (2008)	LAU 005		Mio-Pliocene	Lauca	lava		-69.3833	-18.3333	-18.3333	58.66	0.706607	0.706607
Mamani et al. (2008)	LAU 105		Mio-Pliocene	Lauca	lava		-69.3833	-18.3333	-18.3333	66.22	0.706753	0.706753
Mamani et al. (2008)	COP 94-216		Miocene	Cerro Copaquilla	lava		-69.5958	-18.3944	-18.3944	54.6	0.706407	0.706407
Mamani et al. (2008)	LAC 95-268		Miocene	Quebrada Laco	lava		-69.6014	-18.4167	-18.4167	56.2	0.706109	0.706109
Mamani et al. (2008)	TOM 94-209 B		Mio-Pliocene	Q. Carcones	lava		-69.65	-18.4236	-18.4236	56.8	0.706136	0.706136
Mamani et al. (2008)	ELR-N		Plio-Pleistocene	El Rojo Norte	lava		-69.1958	-18.4681	-18.4681	54.12	0.706556	0.706556
Mamani et al. (2008)	LAU 94-172		Mio-Pliocene	Lauca	lava		-69.0083	-18.5333	-18.5333	50.7	0.705548	0.705548
Mamani et al. (2008)	SUA-013		Plio-Pleistocene	Aritinca	lava		-69.0667	-18.6667	-18.6667	73.88	0.70652	0.70652
Mamani et al. (2008)	SUP-020		Plio-Pleistocene	Puquintica	lava		-69	-18.6667	-18.6667	60.45	0.706478	0.706478
Mamani et al. (2008)	SUP-022		Plio-Pleistocene	Puquintica	lava		-69	-18.6667	-18.6667	55.98	0.706588	0.706588
Mamani et al. (2008)	SUP-023		Plio-Pleistocene	Puquintica	lava		-69	-18.6667	-18.6667	63.93	0.706426	0.706426
Mamani et al. (2008)	CMA 10		Mio-Pliocene	Cerro Margarita	lava		-69.4958	-18.6861	-18.6861	61.53	0.706766	0.706766
Mamani et al. (2008)	ANO 07		Mio-Pliocene	Anocarire	lava		-69.2194	-18.7514	-18.7514	56.96	0.706863	0.706863
Mamani et al. (2008)	ACH 04		Mio-Pliocene	Achecalane	lava		-69.3472	-18.8222	-18.8222	55.76	0.706089	0.706089
Mamani et al. (2008)	MAM 14		Mio-Pliocene	Mamuta	lava		-69.3819	-19.0472	-19.0472	57.62	0.705889	0.705889
Mamani et al. (2008)	MAM 24		Mio-Pliocene	Mamuta	lava		-69.2847	-19.0861	-19.0861	53.16	0.705718	0.705718
Mamani et al. (2008)	CUM-07		Mio-Pliocene	Chuzmiza	lava		-69.1208	-19.6167	-19.6167	53.52	0.706025	0.706025
Mamani et al. (2008)	CUM-02		Mio-Pliocene	Chuzmiza	lava		-69.1972	-19.6806	-19.6806	57.63	0.706015	0.706015
Mamani et al. (2008)	HUA1		Mio-Pliocene	Huailla	lava		-68.75	-20.3833	-20.3833	59.86	0.705444	0.705444
Mamani et al. (2008)	ELR1		Plio-Pleistocene	El Rojo Sur	lava		-68.6	-20.8667	-20.8667	54.9	0.706536	0.706536
Mamani et al. (2008)	MIN2		Mio-Pliocene	Miño	lava		-68.5833	-21.1833	-21.1833	61.78	0.705483	0.705483
Mamani et al. (2008)	CHE6		Mio-Pliocene	Chela	lava		-68.4833	-21.4	-21.4	71.8	0.705574	0.705574
Mamani et al. (2008)	CHE8		Mio-Pliocene	Chela	lava		-68.4833	-21.4	-21.4	57.08	0.70561	0.70561
Mamani et al. (2008)	PUN1		Mio-Pliocene	Puntilla	lava		-68.3167	-21.4167	-21.4167	56.54	0.705547	0.705547
Mamani et al. (2008)	CAR1		Mio-Pliocene	Carcote	lava		-68.3833	-21.4333	-21.4333	58.06	0.706221	0.706221
Mamani et al. (2008)	PAL4		Mio-Pliocene	Palpana	lava		-68.5167	-21.55	-21.55	58.07	0.705537	0.705537
Mamani et al. (2008)	CUEV1		Plio-Pleistocene	Las Cuevas	lava		-68.4833	-21.5833	-21.5833	52.95	0.705585	0.705585
Mamani et al. (2008)	CUEV4		Plio-Pleistocene	Las Cuevas	lava		-68.4833	-21.5833	-21.5833	59.74	0.705912	0.705912
Mamani et al. (2008)	CEB5		Mio-Pliocene	Cebollar	lava		-68.45	-21.6	-21.6	61.57	0.705724	0.705724
Mamani et al. (2008)	CHAN1		Mio-Pliocene	Chanca	lava		-68.2833	-21.7667	-21.7667	66.16	0.706776	0.706776
Mamani et al. (2008)	CHAN3		Mio-Pliocene	Chanca	lava		-68.2833	-21.7667	-21.7667	65.24	0.706034	0.706034
Maydagan et al. (2011)	A-17-07	20.8	Miocene	Altar, LVC	lava	Basaltic andesite	-70.47	-31.48	-31.48	51.24	0.70398	0.70398
Maydagan et al. (2011)	A-151-08	20.8	Miocene	Altar, LVC	lava	Basaltic andesite	-70.47	-31.48	-31.48	51.21	0.70404	0.70404
Maydagan et al. (2011)	A-88-08	20.8	Miocene	Altar, LVC	lava	Porphyritic andesite	-70.47	-31.48	-31.48	53.57	0.704287	0.704287
Maydagan et al. (2011)	A-148-08	20.8	Miocene	Altar, LVC	lava	Porphyritic andesite	-70.47	-31.48	-31.48	56.95	0.704428	0.704428
Maydagan et al. (2011)	A-160-08	20.8	Miocene	Altar, LVC	lava	Porphyritic dacite	-70.47	-31.48	-31.48	65.15	0.704597	0.704597
Maydagan et al. (2011)	A-188-08	20.8	Miocene	Altar, LVC	lava	Porphyritic dacite	-70.47	-31.48	-31.48	64.81	0.70445	0.70445
Muñoz et al. (2000)	s CS92-4	22.8	Miocene	COASTAL MAGMATIC BELT, LOS ANGELES		ANDESITE	-72.55	-37.5	-37.5	61.26	0.70371	0.70371	0.512842
Muñoz et al. (2000)	s CS91-2	20	Miocene	COASTAL MAGMATIC BELT, ANCUD, CHILOE		ANDESITE, BASALTIC	-73.5	-42	-42	53.7	0.70351	0.70351	0.512847
Muñoz et al. (2000)	s XO81	20.7	Miocene	COASTAL MAGMATIC BELT, ANCUD, CHILOE		ANDESITE, BASALTIC	-73.5	-42	-42	52.72	0.7035	0.7035	0.512862
Muñoz et al. (2000)	s CS91-3	22.1	Miocene	COASTAL MAGMATIC BELT, ANCUD, CHILOE		ANDESITE, BASALTIC	-73.5	-42	-42	54.7	0.70419	0.70419	0.512824
Muñoz et al. (2000)	s XX515	20	Miocene	COASTAL MAGMATIC BELT, LAGO QULAN		ANDESITE	-74.25	-43.4	-43.4	58.42	0.7047	0.7047	0.512714
Muñoz et al. (2000)	s XX506	22	Miocene	COASTAL MAGMATIC BELT, GUAPI QULAN		ANDESITE	-74.25	-43.4	-43.4	58.71	0.70419	0.70419	0.512794
Nyström et al. (2003)	FAR-76	16.6	Miocene	Farellones Fm., Upper Mem.	Lava	Basaltic Andesite			-33.33	53.77	0.70374	0.70374
Nyström et al. (2003)	FAR-74	16.6	Miocene	Farellones Fm., Upper Mem.	Lava	Basaltic Andesite			-33.33	55.65	0.70381	0.70381
Nyström et al. (2003)	FAR-78	17.3	Miocene	Farellones Fm., Upper Mem.	Lava	Andesite			-33.33	57.58	0.70381	0.70381
Nyström et al. (2003)	FAR-90	17.3	Miocene	Farellones Fm., Upper Mem.	Lava	Andesite			-33.33	61.05	0.70369	0.70369
Nyström et al. (2003)	FAR-87	17.3	Miocene	Farellones Fm., Upper Mem.	Lava	Dacite			-33.33	64.54	0.70371	0.70371
Nyström et al. (2003)	FAR-12	18.4	Miocene	Farellones Fm., Upper Mem.	Lava	Rhyolite			-33.33	74.24	0.7037	0.7037
Nyström et al. (2003)	FAR-1	19.1	Miocene	Farellones Fm., Mid. Mem.	Lava	Basaltic Andesite			-33.33	53.61	0.70382	0.70382
Nyström et al. (2003)	FAR-9	19.1	Miocene	Farellones Fm., Mid. Mem.	Lava	Basaltic Andesite			-33.33	53.97	0.70387	0.70387
Nyström et al. (2003)	FAR-24	21.6	Miocene	Farellones Fm., Mid. Mem.	Lava	Basaltic Andesite			-33.33	56.09	0.70389	0.70389
Nyström et al. (2003)	FAR-35	21.6	Miocene	Farellones Fm., Mid. Mem.	Lava	Dacite			-33.33	63.32	0.70363	0.70363
Nyström et al. (2003)	FAR-107	21.6	Miocene	Farellones Fm., Mid. Mem.	Lava	Basaltic Andesite			-33.33	55.68	0.70364	0.70364
Nyström et al. (2003)	FAR-123	22	Miocene	Farellones Fm., Lower Mem.	Pyroclastic	Rhyolite, Pyroclastic			-33.33	74.06	0.70337	0.70337
Nyström et al. (2003)	FAR-71	22	Miocene	Farellones Fm., Lower Mem.	Lava	Basaltic Andesite			-33.33	54.21	0.70381	0.70381
Nyström et al. (2003)	MAP-38	22	Miocene	Farellones Fm., Lower Mem.	Pyroclastic	Rhyolite, Pyroclastic			-33.33	75.97	0.70351	0.70351
Stern et al. (2011)	1134-79	4.82	Pliocene	El Teniente Copper Deposit	Dacite porph	Dacite porph	-70.35	-34.08	-34.08	59.89	0.70404	0.70404
Stern et al. (2011)	1394-92	4.82	Pliocene	El Teniente Copper Deposit	Dyke	Latite porphry	-70.35	-34.08	-34.08	60.93	0.70405	0.70405
Stern et al. (2011)	1134-302	5.28	Pliocene	El Teniente Copper Deposit	Dacite porph	Dacite porph	-70.35	-34.08	-34.08	64.42	0.70406	0.70406
Stern et al. (2011)	1300-403	5.28	Pliocene	El Teniente Copper Deposit	Dacite porph	Dacite porph	-70.35	-34.08	-34.08	66.26	0.70402	0.70402
Stern et al. (2011)	1473-970	5.67	Miocene	El Teniente Copper Deposit	Porphry	Andesite	-70.35	-34.08	-34.08	48.45	0.70409	0.70409
Stern et al. (2011)	1824-655	6.08	Miocene	El Teniente Copper Deposit	Dacite porph	Dacite porph	-70.35	-34.08	-34.08	62.9	0.70408	0.70408
Stern et al. (2011)	2370-159	6.11	Miocene	El Teniente Copper Deposit	Dacite porph	Dacite porph	-70.35	-34.08	-34.08	63.96	0.70409	0.70409
Stern et al. (2011)	TTc10	6.6	Miocene	El Teniente Copper Deposit	Andesitic Sill	Andesite	-70.35	-34.08	-34.08	61.5	0.70385	0.70385
Stern et al. (2011)	TTc9	8.2	Miocene	El Teniente Copper Deposit	Andesitic Sill	Andesite	-70.35	-34.08	-34.08	60.9	0.70391	0.70391
Stern et al. (2011)	Ex2004-04	8.9	Miocene	El Teniente Copper Deposit, Outside Mine	Mafic Sill	Porph Basalt	-70.35	-34.08	-34.08	51.94	0.70405	0.70405
Stern et al. (2011)	QT-4	8.9	Miocene	El Teniente Copper Deposit, Outside Mine	Mafic Sill	Diabase	-70.35	-34.08	-34.08	49.65	0.70421	0.70421
Stern et al. (2011)	AS-99-1c	8.9	Miocene	El Teniente Copper Deposit, Outside Mine	Mafic Sill	Porph Basalt	-70.35	-34.08	-34.08	59.78	0.70402	0.70402
Trumbull et al. (1999)	Fn-2-10	11	Miocene						-25.367	57.37	0.70606	0.70606	0.51254
Trumbull et al. (1999)	Sal-1-1	11	Miocene						-25.367	59.34	0.70596	0.70596	0.51249
Trumbull et al. (1999)	9/10-R2-3	16	Miocene						-25.417	58.84	0.70567	0.70567	0.51255
Trumbull et al. (1999)	TC-2-3	16	Miocene						-25.417	59.21	0.70603	0.70603	0.51247
Trumbull et al. (1999)	Sal-H-7	5	Pliocene						-25.73	56.9	0.70702	0.70702	0.51243
Trumbull et al. (1999)	Sal-H-14	5	Pliocene						-25.73	63	0.70725	0.70725	0.51243
Trumbull et al. (1999)	Colo-1-33	20	Miocene						-25.75	62.29	0.70595	0.70595	0.51251
Trumbull et al. (1999)	Aqua-2-19	8	Miocene						-25.767	57.73	0.70699	0.70699
Trumbull et al. (1999)	Blan-2-23	8	Miocene						-25.767	61.1	0.70737	0.70737	0.51238
Trumbull et al. (1999)	Leon-2-3	20	Miocene						-25.95	52.39	0.70564	0.70564	0.51257
Trumbull et al. (1999)	Leon-1-32a	20	Miocene						-25.95	57.3	0.70588	0.70588	0.51256
Vatin-Perignon et al. (1992)	80-65	3.5-2	Pliocene	Solimana					-15.42	57.2	0.706065	0.706065	0.512517
Vatin-Perignon et al. (1992)	80-68	3.5-3	Pliocene	Solimana					-15.42	60.1	0.706156	0.706156	0.512506
Vatin-Perignon et al. (1992)	80-15	>10	Miocene	Solimana					-15.45	56.92	0.705996	0.705996	0.51252
Vergara et al. (1999)	72	15.4	Miocene	Colbun Formation, Linares Precordillera		Basalt			-36	51.94	0.703589	0.703589
Vergara et al. (1999)	143	20.3	Miocene	Colbun Formation, Linares Precordillera	Tuff	Rhyolite			-36		0.704	0.704
Vergara et al. (1999)	113	21.2	Miocene	Colbun Formation, Linares Precordillera	Dyke	Andesitic Dacite			-36		0.7039	0.7039
Vergara et al. (1999)	67	22.9	Miocene	Colbun Formation, Linares Precordillera	Dyke	Basaltic andesite			-36	56.41	0.7037	0.7037

## Sheet: Paleogene
Scott et al. Supplementary Data 3. Compilation of age corrected Sr- and Nd- radiogenic isotope compositions of Jurassic-Neogene frontal arc lavas.
Ref	Sample	Age (Ma)	Geological Age	Location/Unit	Rock type	Composition	Longitude	Latitude	Approx. Latitude	SiO2	87Sr/86Sr(i)	Normalised 87Sr/86Sr(i)	143Nd/144Nd(i)
Chiaradia (2009); Chiaradia & Fontbote (2001)	E99236		Eocene	Macuchi arc	Lava	Basaltic andesite	-78.38	0.97	0.97	53.44	0.703584	0.703584	0.51299
Chiaradia (2009); Chiaradia & Fontbote (2001)	E94015		Eocene	Macuchi arc	Lava	Basaltic andesite	-78.9	-0.08	-0.08	58.31	0.703962	0.703962	0.512949
Chiaradia (2009); Chiaradia & Fontbote (2001)	E99156		Eocene	Macuchi arc	Lava	Basaltic andesite	-78.92	-0.33	-0.33	53.52	0.703966	0.703966	0.512894
Chiaradia (2009); Chiaradia & Fontbote (2001)	E99161		Eocene	Macuchi arc	Lava	Basalt	-78.97	-0.35	-0.35	49.61	0.704574	0.704574	0.512813
Chiaradia (2009); Chiaradia et al. (2008)	TRI 051		Eocene	Macuchi arc	Lava	Basalt	-78.9402	-0.3678	-0.3678	52.21	0.70323	0.70323	0.512937
Chiaradia (2009); Chiaradia & Fontbote (2001)	E99174		Eocene	Macuchi arc	Lava	Basalt	-78.87	-0.37	-0.37	50.73	0.707726	0.707726	0.51262
Chiaradia (2009); Chiaradia et al. (2008)	TRI 010		Eocene	Macuchi arc	Lava	Basalt	-78.9417	-0.3874	-0.3874	51.84	0.704402	0.704402	0.512807
Chiaradia (2009); Chiaradia et al. (2008)	TRI 096		Eocene	Macuchi arc	Lava	Andesite	-78.9417	-0.3876	-0.3876	57.86	0.704898	0.704898	0.512809
Chiaradia (2009); Chiaradia et al. (2008)	TRI 039		Eocene	Dolerite dyke, Macuchi arc	Shallow intrusion	Basalt	-78.9408	-0.3905	-0.3905	49.22	0.704637	0.704637	0.513044
Chiaradia (2009); Chiaradia et al. (2008)	TRI 040		Eocene	Dolerite dyke, Macuchi arc	Shallow intrusion	Basalt	-78.9408	-0.3905	-0.3905	51.71	0.703545	0.703545	0.513011
Chiaradia (2009); Chiaradia et al. (2008)	TRI 054		Eocene	Dolerite dyke, Macuchi arc	Shallow intrusion	Basalt	-78.9408	-0.3905	-0.3905	49.26	0.70365	0.70365	0.51302
Chiaradia (2009); Chiaradia et al. (2008)	TRI 055		Eocene	Macuchi arc	Lava	Andesite	-78.9408	-0.3905	-0.3905	59.79	0.704314	0.704314	0.512806
Chiaradia (2009); Chiaradia et al. (2008)	TRI 001		Eocene	Dolerite dyke, Macuchi arc	Shallow intrusion	Basalt	-78.9401	-0.3915	-0.3915	46.01	0.703863	0.703863	0.513026
Chiaradia (2009); Chiaradia et al. (2008)	TRI 007		Eocene	Dolerite dyke, Macuchi arc	Shallow intrusion	Basalt	-78.9401	-0.3915	-0.3915	47.79	0.70338	0.70338	0.513005
Chiaradia (2009); Chiaradia et al. (2008)	TRI 069		Eocene	Dolerite dyke, Macuchi arc	Shallow intrusion	Basalt	-78.9434	-0.4041	-0.4041	47.82	0.703403	0.703403	0.513001
Chiaradia (2009); Chiaradia & Fontbote (2001)	E99176		Eocene	Macuchi arc	Shallow intrusion	Dacite intrusion	-78.93	-0.43	-0.43	66.99	0.703667	0.703667	0.512949
Chiaradia (2009); Chiaradia & Fontbote (2001)	E99113		Eocene	Macuchi arc	Shallow intrusion	Andesite intrusion	-79.27	-1	-1	62.85	0.703455	0.703455	0.512958
Chiaradia (2009); Chiaradia & Fontbote (2001)	E99114		Eocene	Macuchi arc	Shallow intrusion	Dacite intrusion	-79.27	-1	-1	69.02	0.703301	0.703301	0.512957
Chiaradia (2009); Chiaradia & Fontbote (2001)	E99185		Eocene	Macuchi arc	Shallow intrusion	Dacite intrusion	-79.27	-1	-1	64.49	0.703515	0.703515	0.512964
Chiaradia (2009); Chiaradia & Fontbote (2001)	E99183		Eocene	Macuchi arc	Shallow intrusion	Andesite intrusion	-79.23	-1.03	-1.03	60.93	0.703794	0.703794	0.51288
Chiaradia (2009); Chiaradia & Fontbote (2001)	E99182		Eocene	Macuchi arc	Lava	Basaltic andesite	-79.2	-1.05	-1.05	54.34	0.704014	0.704014	0.51287
Chiaradia (2009); Chiaradia & Fontbote (2001)	E99184		Eocene	Macuchi arc	Lava	Andesite	-79.07	-1.05	-1.05	52.81	0.705201	0.705201	0.512924
Chiaradia (2009); Chiaradia & Fontbote (2001)	E99190		Eocene	Macuchi arc	Lava	Basalt	-79.15	-1.05	-1.05	52.01	0.703799	0.703799	0.512911
Chiaradia et al. (2004)	E94039	25	Oligocene	Saraguro	Lava	Andesite	-78.8	-2.88	-2.88	62.88	0.70448	0.70448
Chiaradia et al. (2004)	E99006	25	Oligocene	Saraguro	Lava	Rhyolite	-79.23	-3.55	-3.55	75.18	0.70569	0.70569
Chiaradia et al. (2004)	E99010	25	Oligocene	Saraguro	Lava	Andesite	-79.23	-3.75	-3.75	61.89	0.7047	0.7047
Chiaradia et al. (2004)	E99026	25	Oligocene	Saraguro	Lava	Rhyolite	-79.46	-3.93	-3.93	71.45	0.7045	0.7045
Chiaradia et al. (2004)	E99025	25	Oligocene	Saraguro	Lava	Rhyolite	-79.43	-3.95	-3.95	70.05	0.70476	0.70476
Chiaradia et al. (2004)	E99029	25	Oligocene	Saraguro	Lava	Dacite	-79.58	-4.08	-4.08	67.88	0.70485	0.70485
Mamani et al. (2008)	TAZ-00-03		Eocene	Cotahuasi	lava		-72.8839	-15.2139	-15.2139	46.8	0.704471	0.704471
Mamani et al. (2008)	TAZ-00-01		Eocene	Cotahuasi	lava		-72.8594	-15.2939	-15.2939	58	0.705346	0.705346
Mamani et al. (2008)	TAZ-00-02		Eocene	Cotahuasi	lava		-72.8594	-15.2939	-15.2939	58.1	0.705334	0.705334
Haschke et al. (2002)	NN-O4/O5	53.2	Eocene	Q. ChugChug E	lava	basaltic andesite	69.055	22.064	-22.064	56.06	0.704148	0.704148	0.512855
Haschke et al. (2002)	NN-P7	52.6	Eocene	S.Lorenzo anticline	lava	andesite	68.95	22.074	-22.074	58.87	0.706434	0.706434	0.512737
Haschke et al. (2002)	NN-Q1b	50.8	Eocene	Co.Montechristo	lava	dacite	69.102	22.302	-22.302	68.07	0.704954	0.704954	0.512706
Haschke et al. (2002)	SS-L1	40.8	Eocene	Co.Olivino	lava	monogenetic andesite cone	68.999	22.546	-22.546	62.46	0.704855	0.704855	0.512733
Haschke et al. (2002)	SS-J3	54	Eocene	S Centinela	lava	andesite	69.214	23.21	-23.21	57.05	0.70427	0.70427	0.512736
Haschke et al. (2002)	SS-E1	59	Paleocene	Co. Guanaco	lava	andesite	69.812	25.802	-25.802	61.54	0.704021	0.704021	0.512818
Kay et al. (1994)	320 C	24.5	Oligocene	Segerstrom	lava (back arc)		-69	-26.75	-26.75	49.18	0.7039	0.7039	0.512858
Kay et al. (1987, 1991)	CP533	23.4	Oligocene	Co. Pullido					-28	57.58	0.70481	0.70481	0.512648
Nyström et al. (2003)	MAP-25	25	Oligocene	Abanico Fm., Upper Mem.	Lava	Andesite			-33.33	58.82	0.7036	0.7036
Nyström et al. (2003)	MAP-23	25	Oligocene	Abanico Fm., Upper Mem.	Lava	Basalt			-33.33	51.27	0.7035	0.7035
Nyström et al. (2003)	MAP-19	25	Oligocene	Abanico Fm., Upper Mem.	Lava	Basaltic Andesite			-33.33	53.77	0.70355	0.70355
Nyström et al. (2003)	MAP-5	25.4	Oligocene	Abanico Fm., Lower Mem.	Pyroclastic	Rhyolite, Pyroclastic			-33.33	71.13	0.70359	0.70359
Vergara et al. (1999)	133	25.5	Oligocene	Colbun Formation, Linares Precordillera		Andesite			-36		0.7035	0.7035
Vergara et al. (1999)	126	35.3	Eocene	Colbun Formation, Linares Precordillera		Rhyolite			-36		0.7039	0.7039
Kay et al. (2006)	ESA-12	52	Eocene	Cayanta Fm.			-70.729	-37.142	-37.142	52.81	0.704359	0.704359
Muñoz et al. (2000)	s CS92-6	25.2	Oligocene	COASTAL MAGMATIC BELT, LOS ANGELES		ANDESITE	-72.55	-37.5	-37.5	62.25	0.70439	0.70439	0.51275
Muñoz et al. (2000)	s CS92-1	28.4	Oligocene	COASTAL MAGMATIC BELT, NORTH TEMUCO		ANDESITE	-72.55	-39	-39	60.45	0.70437	0.70437	0.512803
Muñoz et al. (2000)	s CS92-2	28.1	Oligocene	COASTAL MAGMATIC BELT, NORTH TEMUCO		ANDESITE	-72.55	-39	-39	60.65	0.70428	0.70428	0.512891
Muñoz et al. (2000)	s XY41	20.7	Oligocene	COASTAL MAGMATIC BELT, RANCO		ANDESITE, BASALTIC	-72	-40.2	-40.2	54.18	0.70435	0.70435	0.512784
Muñoz et al. (2000)	s XY91	32.9	Oligocene	COASTAL MAGMATIC BELT, CAPITANES		ANDESITE, BASALTIC	-73.75	-41.2	-41.2	53.06	0.70538	0.70538	0.512691
Muñoz et al. (2000)	s XY96	27.5	Oligocene	COASTAL MAGMATIC BELT, ESTAQUILLAS		DACITE	-73.75	-41.2	-41.2	66.78	0.70626	0.70626	0.512559
Muñoz et al. (2000)	s XY62	30.2	Oligocene	COASTAL MAGMATIC BELT, PUNTA		RHYOLITE	-73.75	-41.3	-41.3	71.05	0.71402	0.71402	0.512645
Muñoz et al. (2000)	s XK23	30.2	Oligocene	COASTAL MAGMATIC BELT, PARGA		BASALT	-73.75	-41.5	-41.5	48.4	0.70337	0.70337	0.512899
Muñoz et al. (2000)	s XO42	30.2	Oligocene	COASTAL MAGMATIC BELT, PARGA		BASALT	-73.75	-41.5	-41.5	48.53	0.70356	0.70356	0.512838
Muñoz et al. (2000)	s XM54/CS91-5	24.3	Oligocene	COASTAL MAGMATIC BELT, PUNTA POLOCUE, CHLOE		ANDESITE, BASALTIC	-73.5	-42	-42	52.29	0.70525	0.70525	0.512743
Muñoz et al. (2000)	s XK59	24.3	Oligocene	COASTAL MAGMATIC BELT, PUNTA POLOCUE, CHLOE		ANDESITE, BASALTIC	-73.5	-42	-42	54.53	0.70431	0.70431	0.512725
Muñoz et al. (2000)	s XK62/CS91-1	24.4	Oligocene	COASTAL MAGMATIC BELT, GAMBOS, CHLOE		RHYODACITE (volcanic glass)	-73.5	-42	-42	69.59	0.70517	0.70517	0.512746
Muñoz et al. (2000)	XM53	37.2	Eocene	COASTAL MAGMATIC BELT, GUAPI CASTRO		DACITE	-73.5	-42.5	-42.5	67.56	0.70447	0.70447	0.512759
Muñoz et al. (2000)	CS90-0	37.2	Eocene	COASTAL MAGMATIC BELT, GUAPI CASTRO		DACITE	-73.5	-42.5	-42.5		0.70442	0.70442	0.51277
Muñoz et al. (2000)	s XX511	26.2	Oligocene	COASTAL MAGMATIC BELT, GUAPI QULAN		ANDESITE	-74.25	-43.4	-43.4	59.08	0.7052	0.7052	0.51283

## Sheet: Cretaceous
Scott et al. Supplementary Data 3. Compilation of age corrected Sr- and Nd- radiogenic isotope compositions of Jurassic-Neogene frontal arc lavas.
Ref	Sample	Age (Ma)	Geological Age	Location/Unit	Rock type	Composition	Longitude	Latitude	Approx. Latitude	SiO2	87Sr/86Sr(i)	Normalised 87Sr/86Sr(i)	143Nd/144Nd(i)
Chiaradia (2009); Chiaradia & Fontbote (2001)	E99237		Cretaceous	Rio Cala arc	Lava	Basalt	-78.25	0.95	0.95	49.2	0.704783	0.704783	0.51285
Chiaradia (2009); Chiaradia & Fontbote (2001)	E99122		Cretaceous	Rio Cala arc	Lava	Basaltic andesite	-78.33	0.75	0.75	55.16	0.703302	0.703302	0.512967
Allibon et al. (2008)	04 OT 1	80	Cretaceous	Otavalo, Island Arc	Lava	Olivine basalt			0.3	56.08			0.512817
Allibon et al. (2008)	04 OT 2	80	Cretaceous	Otavalo, Island Arc	Lava	Basalt			0.3	50.94			0.512768
Allibon et al. (2008)	04 OT 4a	80	Cretaceous	Otavalo, Island Arc	Lava	Basalt			0.3	49.61			0.512763
Chiaradia (2009); Chiaradia & Fontbote (2001)	E94016		Cretaceous	Rio Cala arc	Lava	Basalt	-78.87	-0.13	-0.13	50.47	0.704001	0.704001	0.512946
Chiaradia (2009); Chiaradia & Fontbote (2001)	E99099		Cretaceous	Rio Cala arc	Lava	Basalt	-78.95	-0.13	-0.13	50.33	0.704139	0.704139	0.51291
Chiaradia (2009); Chiaradia & Fontbote (2001)	E99121		Cretaceous	Rio Cala arc	Lava	Basalt	-79.05	-0.18	-0.18	49.17	0.703508	0.703508	0.512956
Allibon et al. (2008)	04 SD 01	80	Cretaceous	Santo Domingo, Island Arc	Lava	Andesite			-0.2	54.76			0.51289
Allibon et al. (2008)	04 SD 04	80	Cretaceous	Santo Domingo, Island Arc	Lava	Basalt			-0.2	48.51			0.512903
Allibon et al. (2008)	04 SD 05	80	Cretaceous	Santo Domingo, Island Arc	Lava	Basalt			-0.2	51.7			0.51293
Chiaradia (2009); Chiaradia & Fontbote (2001)	E99103		Cretaceous	Rio Cala arc	Lava	Basalt	-79.08	-0.22	-0.22	47.68	0.703503	0.703503	0.512985
Chiaradia (2009); Chiaradia & Fontbote (2001)	E99109		Cretaceous	Rio Cala arc	Lava	Basalt	-79.27	-1	-1	51.01	0.703106	0.703106	0.512874
Chiaradia (2009); Chiaradia & Fontbote (2001)	E99110		Cretaceous	Rio Cala arc	Lava	Basalt	-79.27	-1	-1	48.47	0.703761	0.703761	0.512894
Chiaradia (2009); Chiaradia & Fontbote (2001)	E99204		Cretaceous	Rio Cala arc	Lava	Basalt	-79.28	-1	-1	48.32	0.703084	0.703084	0.512988
Allibon et al. (2008)	04 L 04	80	Cretaceous	Latacunga, Island Arc	Lava	Tuff			-1	50.65			0.512811
Allibon et al. (2008)	04 L 05	80	Cretaceous	Latacunga, Island Arc	Lava	Basalt			-1	50.07			0.512867
Allibon et al. (2008)	04 LD 01	80	Cretaceous	La Derecha y Guaragua, island arc	Lava	Dolerite			-2	50.69			0.512918
Allibon et al. (2008)	04 GW 01	80	Cretaceous	La Derecha y Guaragua, island arc	Lava	Dolerite			-2	53.7			0.512884
Mamani et al. (2008)	Cle-02			Clemesi	lava	andesite	-71.3133	-17.1222	-17.1222	56.1	0.704585	0.704585
Mamani et al. (2008)	Cle-03_2			Clemesi	lava	andesite	-71.435	-17.2358	-17.2358	56.9	0.704411	0.704411
Mamani et al. (2008)	Cle-03_1			Clemesi	lava	andesite	-71.1228	-17.4822	-17.4822	58	0.704478	0.704478
Mamani et al. (2008)	APT-11-rock	133.1		Arica	lava	andesite	-70.275	-18.4778	-18.4778	54.58	0.704437	0.704437
Rogers & Hawkesworth (1989)	81019	70		Co.Negro Fm.					-22.3		0.704451	0.704551	0.512763
Rogers & Hawkesworth (1989)	81020	70		Co.Negro Fm.					-22.3		0.704803	0.704903	0.512764
Rogers & Hawkesworth (1989)	81130	105		Augusta Victoria Fm.	lava	basalt			-22.317		0.704507	0.704607	0.51282
Rogers & Hawkesworth (1989)	81131	105		Augusta Victoria Fm.	lava	basalt			-22.317		0.704225	0.704325	0.512892
Rogers & Hawkesworth (1989)	81132	105		Augusta Victoria Fm.	lava	basalt			-22.317		0.704098	0.704198	0.512907
Rogers & Hawkesworth (1989)	81134	105		Augusta Victoria Fm.	lava	basalt	-69.0917	-22.3167	-22.317	50.5	0.704155	0.704255	0.512821
Rogers & Hawkesworth (1989)	81136	105		Augusta Victoria Fm.	lava	basalt			-22.317		0.704007	0.704107	0.512838
Rogers & Hawkesworth (1989)	81055	130		Indio Muerto Fm.	lava	basaltic andesite			-22.48		0.705296	0.705396	0.512561
Rogers & Hawkesworth (1989)	81056	130		Indio Muerto Fm.	lava	basaltic andesite	-69.1806	-22.4875	-22.48	53.84	0.704824	0.704924	0.512664
Haschke et al. 2002	SS-D9	66.3		Pampa Los Dorados	lava	rhyolite	70.036	24.928	-24.928	74.94	0.703858	0.703858	0.512739
Lucassen et al. (2006)	96-192 *	140		Cerro del Difunto (13); 25°41'30'', 70°32'50''					-25.69	52.4	0.703703	0.703703	0.512744
Lucassen et al. (2006)	96-196 *	140		Cerro del Difunto (13); 25°41'30'', 70°32'50''					-25.69	58.8	0.703414	0.703414	0.512633
Morata & Aguirre (2003)	TC99-5a	117	Cretaceous	Arqueros Formation, La Serena region	Lava	Basaltic andesite			-29.3	51.2	0.70362	0.70362	0.512646
Morata & Aguirre (2003)	TC00-13	115	Cretaceous	Arqueros Formation, La Serena region	Lava	Basaltic andesite			-29.3	52.12	0.70361	0.70361	0.512639
Morata & Aguirre (2003)	TC99-2	100	Cretaceous	Intrusive andesites	Dyke/shallow intrusitve	Andesite			-29.3	54.56	0.70336	0.70336	0.512783
Morata & Aguirre (2003)	MARQ-76	117	Cretaceous	Arqueros Formation, La Serena region	Lava	Basaltic andesite			-30	54.05	0.70356	0.70356	0.512731
Morata & Aguirre (2003)	ARQ99-7	117	Cretaceous	Feeder dyke, La Serena region	Dyke	Basalt			-30	49.1	0.70372	0.70372	0.512726
Morata & Aguirre (2003)	ARQ99-4	115	Cretaceous	Arqueros Formation, La Serena region	Lava	Basaltic andesite			-30	53.9	0.70344	0.70344	0.512651
Morata & Aguirre (2003)	ARQ00-13	115	Cretaceous	Arqueros Formation, La Serena region	Lava	Basaltic andesite			-30	54.5	0.70343	0.70343	0.512658
Morata & Aguirre (2003)	ARQ00-9	110	Cretaceous	Quebrada Marquesa Formation, La Serena region	Lava	Basaltic andesite			-30	51.53	0.70397	0.70397	0.512718
Morata & Aguirre (2003)	ARQ00-19	100	Cretaceous	Intrusive andesites	Dyke/shallow intrusitve	Basaltic andesite			-30	56.6	0.70336	0.70336	0.51278

## Sheet: Jurassic
Scott et al. Supplementary Data 3. Compilation of age corrected Sr- and Nd- radiogenic isotope compositions of Jurassic-Neogene frontal arc lavas.
Ref	Sample	Age (Ma)	Geological Age	Location/Unit	Rock type	Composition	Longitude	Latitude	Approx. Latitude	SiO2	87Sr/86Sr(i)	Normalised 87Sr/86Sr(i)	143Nd/144Nd(i)
Kramer et al. (2005)	211	155	Jurassic	Los Tarros, SE of Arica	Lava	Andesite			-18.6	61.2	0.70421	0.70421
Kramer et al. (2005); (Wittmann, 1999)	222	155	Jurassic	Los Tarros, SE of Arica	Lava	Andesite			-18.6	59.8	0.70411	0.70411
Kramer et al. (2005)	K30	155	Jurassic	Punta Gruesa, S of Iquique	Lava	Dacite			-20.4	63.9	0.70405	0.70405
Kramer et al. (2005)	K87	155	Jurassic	Punta Gruesa, S of Iquique	Lava	Dacite			-20.4	64.9	0.70349	0.70349
Kramer et al. (2005)	K84	155	Jurassic	Punta Gruesa, S of Iquique	Lava	Andesite			-20.4	59.3	0.70322	0.70322
Kramer et al. (2005)	V21	175	Jurassic	Oficina Viz Fm., Oficina Viz area, SE of Iquique	Lava	Bas. Andesite			-20.5	55.4	0.70412	0.70412
Kramer et al. (2005)	V15	175	Jurassic	Oficina Viz Fm., Oficina Viz area, SE of Iquique	Lava	Bas. Andesite			-20.5	54.6	0.70391	0.70391
Kramer et al. (2005)	V6	175	Jurassic	Oficina Viz Fm., Oficina Viz area, SE of Iquique	Lava	Bas. Andesite			-20.5	52.3	0.70365	0.70365
Lucassen et al. (2006)	V21**	175		Oficina Viz, Pampa de La Union (4)					-21	55.4	0.704127	0.704127	0.51253
Lucassen et al. (2006)	V15**	175		Oficina Viz, Pampa de La Union (4)					-21	54.6	0.703918	0.703918	0.512578
Lucassen et al. (2006)	V6**	175		Oficina Viz, Pampa de La Union (4)					-21	52.3	0.703678	0.703678	0.512703
Lucassen et al. (2006)	68	195		Cerro Quillagua (5); 21°40'00'', 69°49'30''					-21.67	58.91	0.704845	0.704845	0.512714
Lucassen et al. (2006)	262	195		Cerro Quillagua (5); 21°40'00'', 69°49'30''					-21.67	66.1	0.703576	0.703576	0.512673
Lucassen et al. (2006)	263	185		Cerro Quillagua (5); 21°40'00'', 69°49'30''					-21.67	54.9	0.703215	0.703215	0.512575
Kramer et al. (2005)	105	170	Jurassic	Western Cerro Jaspe, N of Chuquicamata	Lava	Alkaline Basalt			-21.8	45.6	0.70362	0.70362
Kramer et al. (2005); (Gröschke & Wilke, 1986)	108	170	Jurassic	Western Cerro Jaspe, N of Chuquicamata	Lava	Alkaline Basalt			-21.8	44.9	0.70385	0.70385
Rogers & Hawkesworth (1989)	8078	187		La Negra	lava	basaltic andesite			-22.3		0.702943	0.703043	0.512888
Rogers & Hawkesworth (1989)	8084	187		La Negra	lava	basaltic andesite			-22.3		0.702978	0.703078	0.512977
Rogers & Hawkesworth (1989)	8097	187		La Negra	lava	basaltic andesite			-22.3		0.703028	0.703128	0.512929
Rogers & Hawkesworth (1989)	8098	187		La Negra	lava	basaltic andesite			-22.3		0.703056	0.703156	0.512937
Rogers & Hawkesworth (1989)	8092	187		La Negra	lava	basaltic andesite			-22.3		0.703204	0.703304	0.512963
Rogers & Hawkesworth (1989)	8093	187		La Negra	lava	basaltic andesite			-22.3		0.703218	0.703318	0.5129
Rogers & Hawkesworth (1989)	8086	187		La Negra	lava	basaltic andesite			-22.3		0.703331	0.703431	0.512838
Rogers & Hawkesworth (1989)	8077	187		La Negra, 25km S of Tocopilla	lava	basaltic andesite			-22.3	54.01	0.703493	0.703593	0.512932
Lucassen et al. (2006)	285	186		La Negra, Quebrada (8); 23°24'30'', 70°22'00''					-23.4	55.9	0.703057	0.703057	0.512548
Lucassen et al. (2006)	164	186		La Negra, Quebrada (8); 23°24'30'', 70°22'00''					-23.4	52.57	0.702978	0.702978	0.512753
Lucassen et al. (2006)	AS1***	160		Caleta Agua Salada(9)					-25	51.6	0.703919	0.703919	0.512758
Lucassen et al. (2006)	AS72***	160		Caleta Agua Salada(9)					-25	52.47	0.703888	0.703888	0.512761
Lucassen et al. (2006)	AS9***	160		Caleta Agua Salada(9)					-25	53.11	0.70388	0.70388	0.512749
Lucassen et al. (2006)	AS5***	160		Caleta Agua Salada(9)					-25	53.45	0.703725	0.703725	0.512765
Lucassen et al. (2006)	AS10***	160		Caleta Agua Salada(9)					-25	52.05	0.703273	0.703273	0.512772
Lucassen et al. (2006)	97-5	160		Sierra Fraga (17); 27°00', 69°48’					-27	52.5	0.703473	0.703473	0.512786
Rossel et al. (2013)	PR-11-154	150		Agua Salada Volcanic Complex (ASVC), arc					-30		0.7044	0.7044	0.51266
Rossel et al. (2013)	PR-11-153	150		Agua Salada Volcanic Complex (ASVC), arc					-30		0.704	0.704	0.51258
Rossel et al. (2013)	PR-11-134C	150		Agua Salada Volcanic Complex (ASVC), arc					-30.8		0.7037	0.7037	0.51267
Rossel et al. (2013)	PR-11-132A	150		Agua Salada Volcanic Complex (ASVC), arc	Lava	basaltic andesite			-30.8		0.7035	0.7035	0.51266
Rossel et al. (2013)	PR-11-139	150		Agua Salada Volcanic Complex (ASVC), arc					-30.8		0.7031	0.7031	0.51272
